# Supplementary material for: Aqua­{4,4′-dimeth­oxy-2,2′-[pyridine-2,3-diylbis(nitrilo­methanylyl­idene)]­diphenolato}copper(II)
Source: Acta Crystallogr Sect E Struct Rep Online. 2012 Jul 14;68(Pt 8):m1069–70. doi: 10.1107/S1600536812031273 (PMC3414130; doi:10.1107/S1600536812031273)
Supplement: Supplementary file 1 [file e-68-m1069-sup1.cif]

##############################################################################
#                                                                            #
# This CIF contains the data in a paper accepted for publication in          #
# Acta Crystallographica Section E. It conforms to the requirements of       #
# Notes for Authors for Acta Crystallographica Section E, and has been       #
# peer reviewed under the auspices of the IUCr Commission on Journals.       #
#                                                                            #
# Full details of the Crystallographic Information File format               #
# are given in the paper "The Crystallographic Information File (CIF):       #
# a New Standard Archive File for Crystallography" by S. R. Hall, F. H.      #
# Allen and I. D. Brown [Acta Cryst. (1991), A47, 655-685].                  #
#                                                                            #
# The current version of the core CIF dictionary is obtainable from          #
# ftp://ftp.iucr.org/pub/cif_core.dic.                                       #
#                                                                            #
# Software is freely available for graphical display of the structure(s)     #
# in this CIF. For information consult the CIF software page                 #
# http://www.iucr.org/resources/cif/software.                                #
#                                                                            #
# This file may be used for bona fide research purposes within the           #
# scientific community so long as proper attribution is given to the journal # 
# article from which it was obtained.                                        #
#                                                                            #
##############################################################################
data_global
_audit_creation_method     'WinGX routine CIF_UPDATE'
_audit_conform_dict_name     cif_core.dic
_audit_conform_dict_version     2.3
_journal_date_recd_electronic     2012-06-30
_journal_date_accepted     2012-07-09
_journal_name_full     'Acta Crystallographica, Section E'
_journal_year     2012
_journal_volume     68
_journal_issue      8
_journal_page_first     m1069
_journal_page_last     m1070
_journal_paper_category     QM
_journal_paper_doi     10.1107/S1600536812031273
_journal_coeditor_code     WM2656
_publ_contact_author_name     'Sofiane Bouacida '
_publ_contact_author_address
;
Unit\'e de recherche de Chimie de l'Environnement et Mol\'eculaire Structurale
CHEMS
Universit\'e Mentouri-Constantine 25000
Algeria
;
_publ_contact_author_email     bouacida_sofiane@yahoo.fr
_publ_contact_author_fax     '00 (213) 31 81 88 16'
_publ_contact_author_phone     '00 (213) 74 45 27 14'
_publ_section_title
;\
Aqua{4,4'-dimethoxy-2,2'-[pyridine-2,3-diylbis(nitrilomethanylylidene)]\
diphenolato}copper(II)
;
loop_
    _publ_author_name
    _publ_author_address
    'Benghanem, Fatiha'
;
Laboratoire d'Electrochimie, d'Ing\'enierie Mol\'eculaire
et de Catalyse Redox (LEIMCR)
Facult\'e des Sciences de l'Ing\'enieur
Universit\'e Farhat Abbas
S\'etif 19000
Algeria
;
    'Benramdane, Razika'
;
Laboratoire d'Electrochimie, d'Ing\'enierie Mol\'eculaire
et de Catalyse Redox (LEIMCR)
Facult\'e des Sciences de l'Ing\'enieur
Universit\'e Farhat Abbas
S\'etif 19000
Algeria
;
    'Bouacida, Sofiane'
;
Unit\'e de Recherche de Chimie de l'Environnement et
Mol\'eculaire Structurale (CHEMS)
Universit\'e Mentouri--Constantine 25000
Algeria
;
    'Keraghel, Saida'
;
Laboratoire d'Electrochimie, d'Ing\'enierie Mol\'eculaire
et de Catalyse Redox (LEIMCR)
Facult\'e des Sciences de l'Ing\'enieur
Universit\'e Farhat Abbas
S\'etif 19000
Algeria
;
    'Ourari, Ali'
;
Laboratoire d'Electrochimie, d'Ing\'enierie Mol\'eculaire
et de Catalyse Redox (LEIMCR)
Facult\'e des Sciences de l'Ing\'enieur
Universit\'e Farhat Abbas
S\'etif 19000
Algeria
;
data_I
_chemical_name_systematic
;
Aqua{4,4'-dimethoxy-2,2'-[pyridine-2,3-
diylbis(nitrilomethanylylidene)]diphenolato}copper(II)
;
_chemical_formula_moiety     'C21 H19 Cu N3 O5'
_chemical_formula_sum     'C21 H19 Cu N3 O5'
_chemical_formula_iupac     '[Cu (C21 H17 N3 O4) (H2 O)]'
_chemical_formula_weight     456.93
_symmetry_cell_setting     orthorhombic
_symmetry_space_group_name_H-M     'P m n 21'
_symmetry_space_group_name_Hall     'P 2ac -2'
loop_
    _space_group_symop_operation_xyz
    'x, y, z'
    '-x+1/2, -y, z+1/2'
    'x+1/2, -y, z+1/2'
    '-x, y, z'
_cell_length_a     23.162(7)
_cell_length_b     5.0997(14)
_cell_length_c     7.769(2)
_cell_angle_alpha     90.00
_cell_angle_beta     90.00
_cell_angle_gamma     90.00
_cell_volume     917.7(4)
_cell_formula_units_Z     2
_cell_measurement_reflns_used     2879
_cell_measurement_theta_min     2.77
_cell_measurement_theta_max     24.76
_cell_measurement_temperature     296(2)
_exptl_crystal_description     prismatic
_exptl_crystal_colour     green
_exptl_crystal_size_max     0.12
_exptl_crystal_size_mid     0.06
_exptl_crystal_size_min     0.04
_exptl_crystal_density_diffrn     1.654
_exptl_crystal_density_method     'not measured'
_exptl_crystal_F_000     470
_exptl_absorpt_coefficient_mu     1.232
_exptl_absorpt_correction_type     none
_exptl_absorpt_process_details     ?
_exptl_absorpt_correction_T_min     ?
_exptl_absorpt_correction_T_max     ?
_exptl_special_details
;
;
_diffrn_ambient_temperature     296(2)
_diffrn_radiation_type     MoK\a
_diffrn_radiation_wavelength     0.71073
_diffrn_radiation_source     'fine-focus sealed tube'
_diffrn_radiation_monochromator     graphite
_diffrn_measurement_device_type     'Bruker APEXII CCD'
_diffrn_measurement_method     '\f and \w scans'
_diffrn_reflns_number     10830
_diffrn_reflns_av_R_equivalents     0.0555
_diffrn_reflns_theta_min     2.77
_diffrn_reflns_theta_max     31.5
_diffrn_reflns_theta_full     31.5
_diffrn_measured_fraction_theta_max     0.985
_diffrn_measured_fraction_theta_full     0.985
_diffrn_reflns_limit_h_min     -33
_diffrn_reflns_limit_h_max     32
_diffrn_reflns_limit_k_min     -7
_diffrn_reflns_limit_k_max     7
_diffrn_reflns_limit_l_min     -11
_diffrn_reflns_limit_l_max     11
_refine_special_details
;
Refinement of <i>F</i>^2^ against ALL reflections. The weighted <i>R</i>-factor
<i>wR</i> and goodness of fit <i>S</i> are based on <i>F</i>^2^, conventional
<i>R</i>-factors <i>R</i> are based on <i>F</i>, with <i>F</i> set to zero for
negative <i>F</i>^2^. The threshold expression of <i>F</i>^2^ >
\s(<i>F</i>^2^) is used only for calculating <i>R</i>-factors(gt) <i>etc</i>.
and is not relevant to the choice of reflections for refinement.
<i>R</i>-factors based on <i>F</i>^2^ are statistically about twice as large
as those based on <i>F</i>, and <i>R</i>- factors based on ALL data will be
even larger.
;
_reflns_number_total     3026
_reflns_number_gt     2384
_reflns_threshold_expression     I>2\s(I)
_refine_ls_structure_factor_coef     Fsqd
_refine_ls_matrix_type     full
_refine_ls_R_factor_all     0.0446
_refine_ls_R_factor_gt     0.0318
_refine_ls_wR_factor_gt     0.0571
_refine_ls_wR_factor_ref     0.0604
_refine_ls_goodness_of_fit_ref     0.893
_refine_ls_restrained_S_all     0.893
_refine_ls_number_reflns     3026
_refine_ls_number_parameters     142
_refine_ls_number_restraints     2
_refine_ls_hydrogen_treatment     mixed
_refine_ls_weighting_scheme     calc
_refine_ls_weighting_details
         'calc w=1/[\s^2^(Fo^2^)+(0.0215P)^2^+0.0000P] where P=(Fo^2^+2Fc^2^)/3'
_atom_sites_solution_hydrogens     geom
_atom_sites_solution_primary     direct
_atom_sites_solution_secondary     difmap
_refine_ls_shift/su_max     0
_refine_ls_shift/su_mean     0
_refine_diff_density_max     0.279
_refine_diff_density_min     -0.421
_refine_ls_extinction_method     none
_refine_ls_abs_structure_details     'Flack (1983), 1361 Friedel pairs'
_refine_ls_abs_structure_Flack     -0.015(11)
loop_
    _atom_type_symbol
    _atom_type_description
    _atom_type_scat_dispersion_real
    _atom_type_scat_dispersion_imag
    _atom_type_scat_source
    C C 0.0033 0.0016 'International Tables Vol C Tables 4.2.6.8 and 6.1.1.4'
    H H 0 0 'International Tables Vol C Tables 4.2.6.8 and 6.1.1.4'
    N N 0.0061 0.0033 'International Tables Vol C Tables 4.2.6.8 and 6.1.1.4'
    O O 0.0106 0.006 'International Tables Vol C Tables 4.2.6.8 and 6.1.1.4'
    Cu Cu 0.3201 1.2651 'International Tables Vol C Tables 4.2.6.8 and 6.1.1.4'
_computing_data_collection     'APEX2 (Bruker, 2001)'
_computing_cell_refinement     'SAINT (Bruker, 2001)'
_computing_data_reduction     'SAINT (Bruker, 2001)'
_computing_structure_solution     'SIR2002 (Burla <i>et al.</i>, 2005)'
_computing_structure_refinement     'SHELXL97 (Sheldrick, 2008)'
_computing_molecular_graphics
 'ORTEP-3 for Windows (Farrugia, 1997) and DIAMOND (Brandenburg & Berndt, 2001)'
_computing_publication_material     'WinGX (Farrugia, 1999)'
loop_
    _atom_site_type_symbol
    _atom_site_label
    _atom_site_fract_x
    _atom_site_fract_y
    _atom_site_fract_z
    _atom_site_U_iso_or_equiv
    _atom_site_adp_type
    _atom_site_calc_flag
    _atom_site_refinement_flags
    _atom_site_occupancy
    _atom_site_symmetry_multiplicity
    _atom_site_disorder_assembly
    _atom_site_disorder_group
    Cu Cu1 0 0.93278(6) 0.79259(5) 0.02848(9) Uani d S 1 2 . .
    N N1 -0.05624(7) 1.1402(3) 0.9220(2) 0.0272(4) Uani d . 1 1 A .
    O O1 -0.05783(6) 0.7137(3) 0.69157(18) 0.0362(4) Uani d . 1 1 . .
    O O2 -0.29533(6) 0.7498(3) 0.72580(17) 0.0380(4) Uani d . 1 1 . .
    O O3 0 1.2442(5) 0.5582(4) 0.0721(10) Uani d SD 1 2 . .
    H H1W 0.0259(10) 1.360(4) 0.562(4) 0.086 Uiso d D 1 1 . .
    C C1 -0.32485(8) 0.9589(4) 0.8080(5) 0.0432(6) Uani d . 1 1 . .
    H H1A -0.3657 0.9321 0.7983 0.065 Uiso calc R 1 1 . .
    H H1B -0.3146 1.1216 0.754 0.065 Uiso calc R 1 1 . .
    H H1C -0.3142 0.9644 0.9274 0.065 Uiso calc R 1 1 . .
    C C2 -0.23570(8) 0.7593(4) 0.7284(2) 0.0300(4) Uani d . 1 1 . .
    C C3 -0.20813(9) 0.5675(4) 0.6291(3) 0.0346(5) Uani d . 1 1 . .
    H H3A -0.2302 0.4458 0.569 0.042 Uiso calc R 1 1 . .
    C C4 -0.14955(9) 0.5563(4) 0.6192(3) 0.0342(5) Uani d . 1 1 . .
    H H4A -0.1325 0.4267 0.552 0.041 Uiso calc R 1 1 . .
    C C5 -0.11349(8) 0.7371(4) 0.7087(3) 0.0295(4) Uani d . 1 1 . .
    C C6 -0.14200(7) 0.9290(3) 0.8104(4) 0.0279(5) Uani d . 1 1 . .
    C C7 -0.20319(8) 0.9363(4) 0.8174(3) 0.0305(5) Uani d . 1 1 . .
    H H7A -0.2214 1.0636 0.8837 0.037 Uiso calc R 1 1 . .
    C C8 -0.11190(8) 1.1207(4) 0.9096(2) 0.0298(4) Uani d . 1 1 . .
    H H8A -0.134 1.2414 0.9705 0.036 Uiso calc R 1 1 . .
    C C9 -0.03027(8) 1.3274(4) 1.0308(3) 0.0274(4) Uani d . 1 1 . .
    C C10 -0.06016(8) 1.4952(4) 1.1327(3) 0.0356(4) Uani d P 0.5 1 A 1
    H H10 -0.1003 1.4959 1.1326 0.043 Uiso calc PR 0.5 1 A 1
    N N2 -0.06016(8) 1.4952(4) 1.1327(3) 0.0356(4) Uani d P 0.5 1 A 2
    C C11 -0.03003(9) 1.6617(4) 1.2347(3) 0.0388(5) Uani d . 1 1 . .
    H H11 -0.0498 1.7778 1.3057 0.047 Uiso calc R 1 1 A 1
loop_
    _atom_site_aniso_label
    _atom_site_aniso_U_11
    _atom_site_aniso_U_22
    _atom_site_aniso_U_33
    _atom_site_aniso_U_12
    _atom_site_aniso_U_13
    _atom_site_aniso_U_23
    Cu1 0.02368(14) 0.02800(15) 0.03375(16) 0 0 -0.0046(2)
    N1 0.0238(8) 0.0287(9) 0.0291(9) -0.0019(6) 0.0017(7) -0.0028(7)
    O1 0.0257(7) 0.0348(8) 0.0480(9) 0.0006(6) 0.0017(7) -0.0130(7)
    O2 0.0247(7) 0.0460(8) 0.0433(9) -0.0026(6) -0.0047(6) -0.0076(7)
    O3 0.118(3) 0.0387(15) 0.0594(18) 0 0 -0.0015(15)
    C1 0.0270(9) 0.0522(12) 0.0504(16) 0.0024(8) -0.0035(15) -0.0011(14)
    C2 0.0248(10) 0.0335(10) 0.0316(10) -0.0030(8) -0.0023(8) 0.0045(8)
    C3 0.0356(12) 0.0313(11) 0.0370(11) -0.0061(9) -0.0064(9) -0.0034(11)
    C4 0.0336(11) 0.0279(10) 0.0410(12) -0.0004(9) -0.0020(9) -0.0058(10)
    C5 0.0265(10) 0.0284(10) 0.0337(10) -0.0021(8) -0.0013(9) 0.0023(9)
    C6 0.0263(8) 0.0291(8) 0.0283(13) -0.0029(7) -0.0004(11) -0.0010(9)
    C7 0.0292(9) 0.0327(9) 0.0296(16) 0.0002(8) 0.0014(9) -0.0012(9)
    C8 0.0280(10) 0.0315(11) 0.0299(11) -0.0002(8) 0.0027(8) -0.0016(8)
    C9 0.0268(10) 0.0287(10) 0.0266(10) -0.0023(9) -0.0003(8) -0.0006(9)
    C10 0.0250(9) 0.0442(11) 0.0375(11) 0.0022(8) 0.0018(8) -0.0065(9)
    N2 0.0250(9) 0.0442(11) 0.0375(11) 0.0022(8) 0.0018(8) -0.0065(9)
    C11 0.0381(11) 0.0387(11) 0.0397(13) 0.0083(9) 0.0036(8) -0.0074(10)
_geom_special_details
;
All e.s.d.'s (except the e.s.d. in the dihedral angle between two l.s. planes)
are estimated using the full covariance matrix. The cell e.s.d.'s are taken
into account individually in the estimation of e.s.d.'s in distances, angles
and torsion angles; correlations between e.s.d.'s in cell parameters are only
used when they are defined by crystal symmetry. An approximate (isotropic)
treatment of cell e.s.d.'s is used for estimating e.s.d.'s involving l.s.
planes.
;
loop_
    _geom_bond_atom_site_label_1
    _geom_bond_atom_site_label_2
    _geom_bond_site_symmetry_2
    _geom_bond_distance
    _geom_bond_publ_flag
    Cu1 O1 . 1.9126(14) y
    Cu1 O1 4 1.9126(14) ?
    Cu1 N1 4 1.9561(16) ?
    Cu1 N1 . 1.9561(16) y
    Cu1 O3 . 2.416(3) y
    N1 C8 . 1.297(2) ?
    N1 C9 . 1.410(2) ?
    O1 C5 . 1.302(2) ?
    O2 C2 . 1.382(2) ?
    O2 C1 . 1.419(3) ?
    O3 H1W . 0.843(16) ?
    C1 H1A . 0.96 ?
    C1 H1B . 0.96 ?
    C1 H1C . 0.96 ?
    C2 C7 . 1.364(3) ?
    C2 C3 . 1.400(3) ?
    C3 C4 . 1.360(3) ?
    C3 H3A . 0.93 ?
    C4 C5 . 1.425(3) ?
    C4 H4A . 0.93 ?
    C5 C6 . 1.421(3) ?
    C6 C7 . 1.419(3) ?
    C6 C8 . 1.427(3) ?
    C7 H7A . 0.93 ?
    C8 H8A . 0.93 ?
    C9 C10 . 1.356(3) ?
    C9 C9 4 1.402(4) ?
    C10 C11 . 1.355(3) ?
    C10 H10 . 0.93 ?
    C11 C11 4 1.391(4) ?
    C11 H11 . 0.93 ?
loop_
    _geom_angle_atom_site_label_1
    _geom_angle_atom_site_label_2
    _geom_angle_atom_site_label_3
    _geom_angle_site_symmetry_1
    _geom_angle_site_symmetry_3
    _geom_angle
    _geom_angle_publ_flag
    O1 Cu1 O1 . 4 88.90(8) ?
    O1 Cu1 N1 . 4 173.28(7) ?
    O1 Cu1 N1 4 4 93.47(6) ?
    O1 Cu1 N1 . . 93.47(6) ?
    O1 Cu1 N1 4 . 173.28(7) ?
    N1 Cu1 N1 4 . 83.50(9) ?
    O1 Cu1 O3 . . 94.28(7) ?
    O1 Cu1 O3 4 . 94.28(7) ?
    N1 Cu1 O3 4 . 91.82(7) ?
    N1 Cu1 O3 . . 91.82(7) ?
    C8 N1 C9 . . 121.37(16) ?
    C8 N1 Cu1 . . 125.63(13) ?
    C9 N1 Cu1 . . 112.97(13) ?
    C5 O1 Cu1 . . 126.75(12) ?
    C2 O2 C1 . . 116.66(16) ?
    Cu1 O3 H1W . . 116(2) ?
    O2 C1 H1A . . 109.5 ?
    O2 C1 H1B . . 109.5 ?
    H1A C1 H1B . . 109.5 ?
    O2 C1 H1C . . 109.5 ?
    H1A C1 H1C . . 109.5 ?
    H1B C1 H1C . . 109.5 ?
    C7 C2 O2 . . 125.62(19) ?
    C7 C2 C3 . . 119.34(18) ?
    O2 C2 C3 . . 115.05(17) ?
    C4 C3 C2 . . 121.04(18) ?
    C4 C3 H3A . . 119.5 ?
    C2 C3 H3A . . 119.5 ?
    C3 C4 C5 . . 122.00(19) ?
    C3 C4 H4A . . 119 ?
    C5 C4 H4A . . 119 ?
    O1 C5 C6 . . 125.46(18) ?
    O1 C5 C4 . . 118.15(18) ?
    C6 C5 C4 . . 116.40(17) ?
    C7 C6 C5 . . 120.2(2) ?
    C7 C6 C8 . . 116.7(2) ?
    C5 C6 C8 . . 123.06(16) ?
    C2 C7 C6 . . 121.0(2) ?
    C2 C7 H7A . . 119.5 ?
    C6 C7 H7A . . 119.5 ?
    N1 C8 C6 . . 125.34(18) ?
    N1 C8 H8A . . 117.3 ?
    C6 C8 H8A . . 117.3 ?
    C10 C9 C9 . 4 120.71(11) ?
    C10 C9 N1 . . 124.03(17) ?
    C9 C9 N1 4 . 115.26(10) ?
    C11 C10 C9 . . 118.30(18) ?
    C11 C10 H10 . . 120.9 ?
    C9 C10 H10 . . 120.9 ?
    C10 C11 C11 . 4 120.99(12) ?
    C10 C11 H11 . . 119.5 ?
    C11 C11 H11 4 . 119.5 ?
loop_
    _geom_torsion_atom_site_label_1
    _geom_torsion_atom_site_label_2
    _geom_torsion_atom_site_label_3
    _geom_torsion_atom_site_label_4
    _geom_torsion_site_symmetry_1
    _geom_torsion_site_symmetry_2
    _geom_torsion_site_symmetry_3
    _geom_torsion_site_symmetry_4
    _geom_torsion
    _geom_torsion_publ_flag
    O1 Cu1 N1 C8 . . . . -6.06(17) ?
    N1 Cu1 N1 C8 4 . . . 179.97(13) ?
    O3 Cu1 N1 C8 . . . . 88.35(16) ?
    O1 Cu1 N1 C9 . . . . 175.92(12) ?
    N1 Cu1 N1 C9 4 . . . 1.95(15) ?
    O3 Cu1 N1 C9 . . . . -89.67(13) ?
    O1 Cu1 O1 C5 4 . . . 177.79(13) ?
    N1 Cu1 O1 C5 . . . . 4.09(17) ?
    O3 Cu1 O1 C5 . . . . -88.00(16) ?
    C1 O2 C2 C7 . . . . 7.1(3) ?
    C1 O2 C2 C3 . . . . -172.8(2) ?
    C7 C2 C3 C4 . . . . -0.5(3) ?
    O2 C2 C3 C4 . . . . 179.41(18) ?
    C2 C3 C4 C5 . . . . 0.1(3) ?
    Cu1 O1 C5 C6 . . . . -1.6(3) ?
    Cu1 O1 C5 C4 . . . . 178.60(14) ?
    C3 C4 C5 O1 . . . . -179.63(19) ?
    C3 C4 C5 C6 . . . . 0.5(3) ?
    O1 C5 C6 C7 . . . . 179.4(2) ?
    C4 C5 C6 C7 . . . . -0.8(3) ?
    O1 C5 C6 C8 . . . . -0.9(4) ?
    C4 C5 C6 C8 . . . . 178.9(2) ?
    O2 C2 C7 C6 . . . . -179.7(2) ?
    C3 C2 C7 C6 . . . . 0.2(3) ?
    C5 C6 C7 C2 . . . . 0.5(4) ?
    C8 C6 C7 C2 . . . . -179.27(19) ?
    C9 N1 C8 C6 . . . . -176.49(19) ?
    Cu1 N1 C8 C6 . . . . 5.6(3) ?
    C7 C6 C8 N1 . . . . 178.4(2) ?
    C5 C6 C8 N1 . . . . -1.4(4) ?
    C8 N1 C9 C10 . . . . 1.6(3) ?
    Cu1 N1 C9 C10 . . . . 179.67(16) ?
    C8 N1 C9 C9 . . . 4 -179.72(13) ?
    Cu1 N1 C9 C9 . . . 4 -1.61(12) ?
    C9 C9 C10 C11 4 . . . -0.2(2) ?
    N1 C9 C10 C11 . . . . 178.43(17) ?
    C9 C10 C11 C11 . . . 4 0.2(2) ?
loop_
    _geom_hbond_atom_site_label_D
    _geom_hbond_atom_site_label_H
    _geom_hbond_atom_site_label_A
    _geom_hbond_site_symmetry_A
    _geom_hbond_distance_DH
    _geom_hbond_distance_HA
    _geom_hbond_distance_DA
    _geom_hbond_angle_DHA
    _geom_hbond_publ_flag
    O3 H1W O1 4_565 0.84(2) 2.19(2) 2.933(3) 146(2) yes
    C8 H8A O2 2_475 0.9300 2.5700 3.330(3) 139.00 yes
    C8 H8A N2 . 0.9300 2.4900 2.844(3) 103.00 yes
    C1 H1B Cg 2_675 0.9600 2.7100 3.528(4) 143.00 yes
_iucr_refine_instructions_details
;
TITL 1 in Pmn2(1)
CELL  0.71073  23.1616   5.0997   7.7692   90.000   90.000   90.000
ZERR     2.00   0.0065   0.0014   0.0022    0.000    0.000    0.000
LATT  -1
SYMM  1/2 - X, - Y, 1/2 + Z
SYMM  1/2 + X, - Y, 1/2 + Z
SYMM  - X,   Y,   Z
SFAC  C    H    N    O    CU
UNIT  42   38   6    10   2
MERG   2
OMIT     2   0   0
OMIT    12   0   0
shel .68 30
DFIX  0.850 0.020 O3 H1W
EXYZ  C10 N2
EADP  C10 N2
FMAP   2
PLAN   20
ACTA
BOND   $H
CONF
L.S.   8
TEMP    23.00
WGHT    0.021500
FVAR       0.65313
CU1   5    0.000000    0.932781    0.792586    10.50000    0.02368    0.02800 =
         0.03375   -0.00457    0.00000    0.00000
N1    3   -0.056239    1.140248    0.921953    11.00000    0.02380    0.02873 =
         0.02911   -0.00281    0.00165   -0.00193
O1    4   -0.057825    0.713703    0.691568    11.00000    0.02567    0.03484 =
         0.04795   -0.01297    0.00174    0.00058
O2    4   -0.295325    0.749754    0.725796    11.00000    0.02467    0.04604 =
         0.04327   -0.00764   -0.00471   -0.00263
O3    4    0.000000    1.244170    0.558219    10.50000    0.11814    0.03870 =
         0.05936   -0.00154    0.00000    0.00000
AFIX   2
H1W   2    0.025933    1.359928    0.562000    11.00000   -1.20000
AFIX   0
C1    1   -0.324849    0.958865    0.808012    11.00000    0.02698    0.05220 =
         0.05041   -0.00107   -0.00350    0.00243
AFIX  33
H1A   2   -0.365746    0.932062    0.798344    11.00000   -1.50000
H1B   2   -0.314579    1.121586    0.753952    11.00000   -1.50000
H1C   2   -0.314199    0.964444    0.927372    11.00000   -1.50000
AFIX   0
C2    1   -0.235700    0.759252    0.728391    11.00000    0.02478    0.03346 =
         0.03164    0.00447   -0.00231   -0.00304
C3    1   -0.208134    0.567499    0.629123    11.00000    0.03559    0.03134 =
         0.03701   -0.00345   -0.00639   -0.00606
AFIX  43
H3A   2   -0.230216    0.445819    0.568992    11.00000   -1.20000
AFIX   0
C4    1   -0.149555    0.556299    0.619207    11.00000    0.03363    0.02789 =
         0.04105   -0.00577   -0.00203   -0.00040
AFIX  43
H4A   2   -0.132521    0.426732    0.551997    11.00000   -1.20000
AFIX   0
C5    1   -0.113490    0.737052    0.708666    11.00000    0.02650    0.02837 =
         0.03368    0.00227   -0.00126   -0.00208
C6    1   -0.141996    0.929038    0.810374    11.00000    0.02630    0.02914 =
         0.02828   -0.00097   -0.00040   -0.00287
C7    1   -0.203188    0.936255    0.817392    11.00000    0.02922    0.03266 =
         0.02962   -0.00125    0.00135    0.00020
AFIX  43
H7A   2   -0.221401    1.063597    0.883679    11.00000   -1.20000
AFIX   0
C8    1   -0.111897    1.120664    0.909645    11.00000    0.02797    0.03150 =
         0.02989   -0.00156    0.00266   -0.00022
AFIX  43
H8A   2   -0.134011    1.241390    0.970497    11.00000   -1.20000
AFIX   0
C9    1   -0.030267    1.327383    1.030798    11.00000    0.02680    0.02867 =
         0.02663   -0.00061   -0.00025   -0.00227
PART    1
C10   1   -0.060156    1.495166    1.132690    10.50000    0.02497    0.04424 =
         0.03751   -0.00653    0.00182    0.00215
AFIX  43
H10   2   -0.100308    1.495928    1.132595    10.50000   -1.20000
AFIX   0
PART    2
N2    3   -0.060156    1.495166    1.132690    10.50000    0.02497    0.04424 =
         0.03751   -0.00653    0.00182    0.00215
PART    0
C11   1   -0.030026    1.661738    1.234680    11.00000    0.03812    0.03870 =
         0.03968   -0.00741    0.00363    0.00829
AFIX  43
H11   2   -0.049799    1.777800    1.305743    11.00000   -1.20000
HKLF    4
REM  1 in Pmn2(1)
REM R1 =  0.0318 for   2384 Fo > 4sig(Fo)  and  0.0446 for all   3026 data
REM    142 parameters refined using      2 restraints
END
WGHT      0.0205      0.0000
REM Highest difference peak  0.279,  deepest hole -0.421,  1-sigma level  0.050
Q1    1   0.0000  0.7331  0.8428  10.50000  0.05    0.28
Q2    1  -0.1270  1.0393  0.7962  11.00000  0.05    0.24
Q3    1  -0.1712  0.9227  0.7654  11.00000  0.05    0.24
Q4    1   0.0000  1.2776  1.0291  10.50000  0.05    0.23
Q5    1   0.0000  0.9234  0.9117  10.50000  0.05    0.22
Q6    1  -0.1268  0.8342  0.7900  11.00000  0.05    0.21
Q7    1  -0.0664  0.7205  0.7724  11.00000  0.05    0.20
Q8    1  -0.1298  0.9068  0.6932  11.00000  0.05    0.20
Q9    1  -0.0317  1.0235  0.9095  11.00000  0.05    0.19
Q10   1   0.0000  0.9341  0.6554  10.50000  0.05    0.19
Q11   1  -0.0403  1.0831  0.7945  11.00000  0.05    0.18
Q12   1   0.0000  1.2545  0.4095  10.50000  0.05    0.18
Q13   1  -0.0196  1.3155  1.1490  11.00000  0.05    0.18
Q14   1   0.0159  0.7916  0.9363  11.00000  0.05    0.17
Q15   1  -0.0210  1.3574  0.9551  11.00000  0.05    0.17
Q16   1  -0.0393  1.1729  0.9896  11.00000  0.05    0.17
Q17   1  -0.2140  0.8917  0.7382  11.00000  0.05    0.17
Q18   1  -0.2106  1.0002  0.8423  11.00000  0.05    0.17
Q19   1  -0.0511  0.8886  0.6268  11.00000  0.05    0.17
Q20   1  -0.2196  0.7831  0.7874  11.00000  0.05    0.16
;
