# Supplementary material for: Aqua­{4,4′-dimeth­oxy-2,2′-[pyridine-2,3-diylbis(nitrilo­methanylyl­idene)]­diphenolato}copper(II)
Source: Acta Crystallogr Sect E Struct Rep Online. 2012 Jul 14;68(Pt 8):m1069–70. doi: 10.1107/S1600536812031273 (PMC3414130; doi:10.1107/S1600536812031273)
Supplement: Supplementary file 2 [file e-68-m1069-Isup2.hkl]

#
# h,k,l, Fc-squared, Fo-squared, sigma(Fo-squared) and status flag
#
data_I
_shelx_title ' 1 in Pmn2(1)'
_shelx_refln_list_code          4
_shelx_F_calc_maximum      147.78
_exptl_crystal_F_000       470.00
_reflns_d_resolution_high  0.6800
 
loop_
 _symmetry_equiv_pos_as_xyz
 'x, y, z'
 '-x+1/2, -y, z+1/2'
 'x+1/2, -y, z+1/2'
 '-x, y, z'
 
_cell_length_a    23.1616
_cell_length_b     5.0997
_cell_length_c     7.7692
_cell_angle_alpha  90.000
_cell_angle_beta   90.000
_cell_angle_gamma  90.000
 
_shelx_F_squared_multiplier     1.000
 
loop_
 _refln_index_h
 _refln_index_k
 _refln_index_l
 _refln_F_squared_calc
 _refln_F_squared_meas
 _refln_F_squared_sigma
 _refln_observed_status
   9   0 -11       59.63       38.94     23.55 o
   0   1 -11       73.65       62.65     24.57 o
   1   1 -11       19.74       11.71     13.40 o
   2   1 -11       57.79       54.60     23.90 o
   3   1 -11       30.06       35.20     21.96 o
   4   1 -11        6.52       -3.64     15.83 o
   5   1 -11       22.05        6.61     16.35 o
   6   1 -11        5.23        8.27     19.40 o
   2   0 -10       49.68       62.30     22.85 o
   4   0 -10        5.63       14.58     16.64 o
   6   0 -10       47.74       58.49     23.49 o
   8   0 -10       81.36       97.17     28.22 o
  10   0 -10       58.10       48.02     22.93 o
  12   0 -10      122.57      129.29     33.40 o
  14   0 -10       31.27       34.78     22.88 o
   0   1 -10      151.16      177.76     33.39 o
   1   1 -10       37.28       30.56     18.02 o
   2   1 -10       54.20       60.98     16.34 o
   3   1 -10       25.04       25.54     12.71 o
   4   1 -10       48.68       73.44     17.04 o
   5   1 -10        5.28        7.85     10.43 o
   6   1 -10       53.64       47.87     15.40 o
   7   1 -10       10.27       23.62     12.99 o
   8   1 -10       30.36       36.38     14.76 o
   9   1 -10        9.64        7.15     16.34 o
  10   1 -10       28.28       45.36     23.27 o
  11   1 -10        4.55        0.30     15.19 o
  12   1 -10       14.17        0.44     21.75 o
  13   1 -10        6.03        0.58     12.03 o
  14   1 -10       28.34       30.25     14.79 o
  15   1 -10       20.36       14.89     20.24 o
   0   2 -10       20.69       16.54     17.23 o
   1   2 -10       24.69       24.61     13.19 o
   2   2 -10        7.92        2.73     10.73 o
   3   2 -10       22.41       15.38     12.62 o
   4   2 -10       55.46       64.22     17.51 o
   5   2 -10       39.50       37.97     15.23 o
   6   2 -10       48.65       55.17     16.73 o
   7   2 -10       25.54       29.94     13.99 o
   8   2 -10       52.63       56.62     17.28 o
   9   2 -10       16.32       15.11     12.66 o
  10   2 -10       20.43       18.93     13.67 o
  11   2 -10       11.70       11.72     12.41 o
  12   2 -10       21.22        6.23     16.77 o
  13   2 -10       26.71       12.48     17.51 o
   0   3 -10        7.64       -1.84     14.11 o
   1   3 -10       12.61       17.63     13.68 o
   2   3 -10        1.44       -0.89     10.81 o
   3   3 -10       50.13       45.49     16.69 o
   4   3 -10        0.92        2.95     10.70 o
   5   3 -10       35.77       45.74     23.27 o
   1   0  -9      550.79      614.47     32.47 o
   3   0  -9      287.69      315.36     30.67 o
   5   0  -9       64.72       76.01     15.06 o
   7   0  -9       59.86       59.43     21.87 o
   9   0  -9       40.79       63.69     23.06 o
  11   0  -9       95.88      134.37     30.70 o
  13   0  -9       15.48       16.82     17.34 o
  15   0  -9      108.46       80.74     26.00 o
  17   0  -9       53.01       42.26     22.98 o
  19   0  -9       77.33       31.44     21.49 o
   0   1  -9       25.26       12.82     13.82 o
   1   1  -9       78.95       74.24     16.06 o
   2   1  -9      103.61      108.71     18.13 o
   3   1  -9       21.11       26.33     11.90 o
   4   1  -9        8.79        5.14      8.92 o
   5   1  -9       56.60       54.88     11.86 o
   6   1  -9       30.67       30.12      9.85 o
   7   1  -9      111.57      134.43     16.53 o
   8   1  -9        9.71       11.78      8.04 o
   9   1  -9      142.32      167.44     17.88 o
  10   1  -9       11.47        9.76      8.27 o
  11   1  -9       45.17       38.99     11.19 o
  12   1  -9       22.87       23.36      9.71 o
  13   1  -9       60.44       61.06     16.01 o
  14   1  -9       16.86       16.34     12.63 o
  15   1  -9       86.81       76.14     18.88 o
  16   1  -9       11.38        8.41     11.83 o
  17   1  -9       17.48       22.66     14.72 o
  18   1  -9        4.33        2.32     11.51 o
  19   1  -9       79.56       61.05     26.76 o
   0   2  -9       40.89       41.99     19.46 o
   1   2  -9       10.63        9.16      9.91 o
   2   2  -9       16.02       11.81     10.36 o
   3   2  -9       46.86       63.53     16.18 o
   4   2  -9       50.07       36.27     13.37 o
   5   2  -9        4.70        0.16      9.13 o
   6   2  -9      121.97      114.04     19.61 o
   7   2  -9       28.24       29.42     12.69 o
   8   2  -9       29.34       35.10     13.55 o
   9   2  -9       40.74       44.18     14.44 o
  10   2  -9       35.09       41.22     14.04 o
  11   2  -9       11.15        9.58     11.16 o
  12   2  -9       34.88       49.10     15.62 o
  13   2  -9       60.92       66.29     17.75 o
  14   2  -9       80.94       82.26     19.37 o
  15   2  -9       27.15       32.96     14.48 o
  16   2  -9       14.86       31.83     14.60 o
  17   2  -9      101.36      117.30     31.25 o
  18   2  -9       29.63       26.23     14.92 o
   0   3  -9       46.32       51.02     14.89 o
   1   3  -9        8.93        5.47      6.97 o
   2   3  -9       27.55       27.41      8.95 o
   3   3  -9       10.32        5.34      7.20 o
   4   3  -9      106.29      124.84     14.58 o
   5   3  -9       36.79       39.51      9.92 o
   6   3  -9       84.78       86.55     13.01 o
   7   3  -9       17.37       23.65      8.90 o
   8   3  -9       68.94       73.21     12.22 o
   9   3  -9       10.28        7.38      8.00 o
  10   3  -9       40.22       42.17     10.71 o
  11   3  -9        1.96       -5.40      7.93 o
  12   3  -9       56.52       50.45     13.49 o
  13   3  -9        6.37        1.43      9.04 o
  14   3  -9       28.67       27.88     14.06 o
  15   3  -9        2.19        4.31     16.57 o
   0   4  -9      150.82      156.78     24.68 o
   1   4  -9       12.27        7.23      7.87 o
   2   4  -9       27.87       29.91     10.13 o
   3   4  -9        2.58       -0.33      7.46 o
   4   4  -9       31.86       41.39     10.71 o
   5   4  -9        8.47        6.63      8.09 o
   6   4  -9       45.65       52.23     13.71 o
   7   4  -9        9.20        9.72     12.94 o
   8   4  -9       29.20       39.67     16.26 o
   9   4  -9        9.34        7.18     12.12 o
  10   4  -9       12.39        2.23     12.07 o
   0   0  -8      277.28      310.50     31.27 o
   2   0  -8      592.13      640.20     30.48 o
   4   0  -8       86.33      101.53     15.32 o
   6   0  -8      193.43      222.00     20.22 o
   8   0  -8       84.30       84.29     14.67 o
  10   0  -8       72.42       75.77     22.40 o
  12   0  -8      102.34      113.13     26.34 o
  14   0  -8       58.95       61.78     22.80 o
  16   0  -8      174.08      181.75     34.81 o
  18   0  -8      159.81      183.61     35.64 o
  20   0  -8       49.43       29.77     19.86 o
  22   0  -8       76.55       70.17     27.62 o
   0   1  -8      769.06      774.16     33.23 o
   1   1  -8       51.00       54.66     10.22 o
   2   1  -8      141.92      142.61     14.34 o
   3   1  -8        0.37       -3.86      5.47 o
   4   1  -8       43.23       48.70     10.32 o
   5   1  -8       64.28       77.55     11.66 o
   6   1  -8      174.35      183.90     16.46 o
   7   1  -8        8.71        8.18      6.79 o
   8   1  -8      127.54      142.38     15.44 o
   9   1  -8        9.85       10.07      6.02 o
  10   1  -8       74.03       81.90     10.85 o
  11   1  -8       85.61       74.74     10.65 o
  12   1  -8       71.71       85.64     11.22 o
  13   1  -8       53.35       49.23      9.71 o
  14   1  -8      131.18      136.28     14.07 o
  15   1  -8      155.13      149.15     17.63 o
  16   1  -8       93.27      104.52     13.28 o
  17   1  -8        8.74        6.09      8.35 o
  18   1  -8       91.78       85.39     18.75 o
  19   1  -8       37.79       28.63     14.21 o
  20   1  -8       99.70      110.99     21.66 o
  21   1  -8       11.08       15.59     13.01 o
  22   1  -8       29.91       30.97     15.08 o
   0   2  -8      235.12      237.70     21.67 o
   1   2  -8       99.58      101.27     11.68 o
   2   2  -8       29.24       28.65      7.66 o
   3   2  -8      136.05      142.41     12.88 o
   4   2  -8       68.04       65.46      9.77 o
   5   2  -8      204.64      213.97     15.17 o
   6   2  -8       53.47       46.51      8.96 o
   7   2  -8      155.95      168.62     14.23 o
   8   2  -8       92.37       78.30     10.95 o
   9   2  -8       76.10       81.17     11.17 o
  10   2  -8      100.95       93.20     11.90 o
  11   2  -8       24.28       32.53      8.53 o
  12   2  -8       22.49       32.07      8.71 o
  13   2  -8       51.92       66.52     11.27 o
  14   2  -8       27.72       28.37      9.06 o
  15   2  -8       35.74       35.40      9.76 o
  16   2  -8       44.63       34.84      9.89 o
  17   2  -8       44.38       37.03      9.91 o
  18   2  -8       70.47       65.93     12.27 o
  19   2  -8        2.08        5.71      7.75 o
  20   2  -8       22.31       27.76     10.25 o
  21   2  -8       19.26       27.82     12.04 o
  22   2  -8       15.93       17.44     11.46 o
   0   3  -8       25.30       24.15     14.36 o
   1   3  -8       46.56       63.88     10.51 o
   2   3  -8        7.44        8.03      6.26 o
   3   3  -8      123.26      141.23     14.06 o
   4   3  -8       34.16       41.65      9.27 o
   5   3  -8       81.87       81.01     11.58 o
   6   3  -8       43.97       39.29      9.32 o
   7   3  -8      149.50      177.90     15.85 o
   8   3  -8       26.23       31.45      8.94 o
   9   3  -8      153.61      160.52     15.66 o
  10   3  -8       11.65        8.65      6.95 o
  11   3  -8       46.74       48.75     10.48 o
  12   3  -8       21.21       17.15      9.49 o
  13   3  -8      121.39      126.00     17.57 o
  14   3  -8        9.93       10.25      9.32 o
  15   3  -8       19.55       10.02      9.36 o
  16   3  -8        6.76       -3.57      8.13 o
  17   3  -8       64.85       81.35     15.66 o
  18   3  -8       11.49       20.13     10.82 o
  19   3  -8        4.42        1.25     11.42 o
   0   4  -8       70.79       54.39     15.61 o
   1   4  -8       75.65       64.68     11.69 o
   2   4  -8        1.36        0.70      6.83 o
   3   4  -8       30.91       27.49      8.82 o
   4   4  -8        1.42       -2.63      6.64 o
   5   4  -8       45.62       53.46     11.10 o
   6   4  -8       10.77        8.75      8.11 o
   7   4  -8       48.22       48.74     10.82 o
   8   4  -8       10.86       12.99      8.39 o
   9   4  -8       39.24       36.21      9.87 o
  10   4  -8        7.16        1.52      7.27 o
  11   4  -8       44.26       42.16     11.04 o
  12   4  -8        9.27        5.50      7.71 o
  13   4  -8      103.86      113.20     17.51 o
  14   4  -8       15.57       13.39     13.57 o
  15   4  -8      118.70      141.68     34.83 o
   0   5  -8       56.09       23.52     14.57 o
   1   5  -8       85.15       77.50     14.05 o
   2   5  -8       10.08        6.99      8.62 o
   3   5  -8       60.67       52.50     14.33 o
   4   5  -8        5.20        5.44     11.55 o
   5   5  -8       36.74       32.33     20.89 o
   1   0  -7      364.63      362.99     21.32 o
   3   0  -7      134.43      150.07     15.67 o
   5   0  -7      517.34      497.41     25.10 o
   7   0  -7      192.23      209.26     23.36 o
   9   0  -7      265.60      277.15     15.43 o
  11   0  -7      126.56      119.45     12.27 o
  13   0  -7       90.01       98.75     11.87 o
  15   0  -7      564.63      569.26     30.60 o
  17   0  -7       11.46        5.95      8.57 o
  19   0  -7      296.67      303.28     25.45 o
  21   0  -7       76.79       72.59     17.12 o
  23   0  -7       78.04       86.84     28.88 o
  25   0  -7       51.96       43.08     24.05 o
   0   1  -7      174.78      166.29     12.80 o
   1   1  -7      526.58      542.99     14.40 o
   2   1  -7      310.08      334.27     11.69 o
   3   1  -7      415.50      439.77     13.17 o
   4   1  -7       83.20       90.58      7.39 o
   5   1  -7      128.10      127.62      9.36 o
   6   1  -7      315.75      322.20     13.18 o
   7   1  -7      146.64      153.11     10.37 o
   8   1  -7       67.72       69.84      7.98 o
   9   1  -7      120.05      124.39     11.40 o
  10   1  -7       33.85       30.71      6.91 o
  11   1  -7       64.57       74.44      9.82 o
  12   1  -7      130.61      143.63     12.69 o
  13   1  -7      126.56      138.44     12.83 o
  14   1  -7       58.57       56.45      9.63 o
  15   1  -7      271.63      277.63     16.74 o
  16   1  -7        4.01        0.54      5.78 o
  17   1  -7      374.45      399.00     20.08 o
  18   1  -7       21.88       11.88      7.29 o
  19   1  -7      146.19      163.29     15.69 o
  20   1  -7        2.22        7.96      7.27 o
  21   1  -7      115.25      120.11     14.66 o
  22   1  -7       45.86       39.84     12.00 o
  23   1  -7       10.63       10.87      9.65 o
  24   1  -7       25.75       30.51     12.51 o
  25   1  -7       17.38       20.13     11.16 o
  26   1  -7        5.12       -5.32     16.61 o
   0   2  -7      112.57      104.84     15.39 o
   1   2  -7      152.23      156.18     12.28 o
   2   2  -7      109.96      118.31     11.21 o
   3   2  -7       62.96       67.72      9.00 o
   4   2  -7      113.19      115.10     11.14 o
   5   2  -7       47.95       52.65      7.45 o
   6   2  -7      194.27      198.67     11.85 o
   7   2  -7      213.02      224.54     12.52 o
   8   2  -7      149.32      150.02     11.31 o
   9   2  -7      281.11      289.42     14.25 o
  10   2  -7      138.18      141.13     11.47 o
  11   2  -7       33.58       36.95      8.23 o
  12   2  -7      175.39      180.81     14.67 o
  13   2  -7      104.29       97.08     11.85 o
  14   2  -7      173.45      185.71     15.53 o
  15   2  -7       13.43        9.46      6.80 o
  16   2  -7       90.75       84.34     12.12 o
  17   2  -7       67.86       69.93     11.36 o
  18   2  -7       31.96       40.69      9.77 o
  19   2  -7       38.71       37.70      9.97 o
  20   2  -7       74.76       82.40     13.17 o
  21   2  -7       54.96       42.92     10.78 o
  22   2  -7       67.35       81.01     13.49 o
  23   2  -7        5.49        4.72      8.02 o
  24   2  -7       29.71       37.15     12.71 o
  25   2  -7       44.54       58.76     24.61 o
   0   3  -7      631.68      575.86     43.70 o
   1   3  -7        3.98        6.19      5.81 o
   2   3  -7        9.25        5.95      5.48 o
   3   3  -7       54.98       55.99      9.29 o
   4   3  -7      144.48      149.48     13.45 o
   5   3  -7       29.41       22.00      7.28 o
   6   3  -7      125.15      116.15     12.59 o
   7   3  -7       27.53       34.76      8.38 o
   8   3  -7      140.02      133.13     13.43 o
   9   3  -7       24.07       17.32      6.92 o
  10   3  -7      158.57      149.91     14.50 o
  11   3  -7       18.90       26.00      8.03 o
  12   3  -7       28.78       30.34      8.65 o
  13   3  -7       25.38       30.54     10.32 o
  14   3  -7      143.23      129.61     16.92 o
  15   3  -7       11.44        9.53      8.63 o
  16   3  -7       51.40       54.29     11.08 o
  17   3  -7        0.02       -2.11      6.68 o
  18   3  -7       42.06       39.00     10.48 o
  19   3  -7       10.90        8.41      8.03 o
  20   3  -7       64.95       79.30     13.82 o
  21   3  -7        5.02        5.19      8.69 o
  22   3  -7       17.74       17.82     10.01 o
  23   3  -7       14.91        0.29     18.63 o
   0   4  -7      353.95      327.21     26.85 o
   1   4  -7       97.91       94.10     12.55 o
   2   4  -7      119.87      113.09     13.52 o
   3   4  -7        7.59        8.20      6.72 o
   4   4  -7      117.26      121.36     14.03 o
   5   4  -7       28.72       31.25      8.85 o
   6   4  -7      172.39      180.62     16.24 o
   7   4  -7       18.60       16.03      7.65 o
   8   4  -7       90.64       92.84     12.94 o
   9   4  -7        2.41        4.57      6.54 o
  10   4  -7       47.40       38.39      9.64 o
  11   4  -7        9.71        4.58      6.77 o
  12   4  -7       79.69       90.52     13.34 o
  13   4  -7       18.14       18.06     10.07 o
  14   4  -7       33.00       40.23     11.99 o
  15   4  -7        5.77        3.89      8.85 o
  16   4  -7       44.55       43.75     12.42 o
  17   4  -7       98.18      116.42     18.21 o
  18   4  -7       20.86       27.88     11.81 o
  19   4  -7       19.04       11.39     19.21 o
   0   5  -7       80.78       82.73     18.55 o
   1   5  -7       20.67       22.36      8.93 o
   2   5  -7       66.88       60.37     11.69 o
   3   5  -7        9.09       10.29      8.05 o
   4   5  -7       25.28       27.53      9.76 o
   5   5  -7       19.93       17.25      8.80 o
   6   5  -7       62.85       61.84     11.99 o
   7   5  -7       40.77       37.74     10.55 o
   8   5  -7        9.11        8.28      8.50 o
   9   5  -7       21.38       23.41      9.64 o
  10   5  -7       12.21       11.45      8.75 o
  11   5  -7       13.12       11.66      8.47 o
  12   5  -7       34.39       36.56     15.88 o
  13   5  -7       19.87       16.02     18.43 o
  14   5  -7       85.08      120.07     33.49 o
   0   0  -6      433.94      448.50     18.32 o
   2   0  -6      139.45      142.20      8.20 o
   4   0  -6      111.78      110.69      7.69 o
   6   0  -6      985.16      964.77     23.94 o
   8   0  -6      157.19      149.55     10.94 o
  10   0  -6      163.25      167.54     12.23 o
  12   0  -6      541.17      549.90     21.01 o
  14   0  -6      972.39     1003.89     32.41 o
  16   0  -6      257.51      272.35     17.05 o
  18   0  -6      148.09      178.76     20.58 o
  20   0  -6      327.05      345.47     26.19 o
  22   0  -6      217.58      210.93     24.40 o
  24   0  -6       65.39       70.57     17.31 o
  26   0  -6       24.86       32.73     14.37 o
  28   0  -6       79.22       61.42     26.01 o
   0   1  -6      480.04      485.86     17.64 o
   1   1  -6      167.73      160.07      7.87 o
   2   1  -6      574.96      570.22     13.46 o
   3   1  -6       44.26       52.39      5.53 o
   4   1  -6      407.95      416.22     11.79 o
   5   1  -6      526.13      527.36     13.30 o
   6   1  -6      714.55      742.00     18.90 o
   7   1  -6      193.27      196.21      8.86 o
   8   1  -6      370.35      378.86     11.91 o
   9   1  -6      152.55      142.71     14.06 o
  10   1  -6      272.98      272.76     11.63 o
  11   1  -6      100.11      101.31      8.39 o
  12   1  -6      230.32      240.26     11.66 o
  13   1  -6       50.26       49.72      7.20 o
  14   1  -6       58.81       57.94      7.84 o
  15   1  -6      310.68      333.17     14.67 o
  16   1  -6      178.81      201.69     12.73 o
  17   1  -6      128.64      122.33     12.31 o
  18   1  -6      144.55      156.86     14.01 o
  19   1  -6      185.86      187.58     15.28 o
  20   1  -6       39.79       38.71      9.02 o
  21   1  -6        5.79        8.81      6.94 o
  22   1  -6      174.71      178.02     16.42 o
  23   1  -6       39.57       38.66      9.93 o
  24   1  -6       81.46       96.49     13.90 o
  25   1  -6       25.82       23.72     11.21 o
  26   1  -6       39.06       44.66     13.48 o
  27   1  -6       15.54       17.52     11.21 o
  28   1  -6       62.73       51.76     24.33 o
   0   2  -6     2781.02     2695.09     56.00 o
   1   2  -6      449.87      462.12     23.56 o
   2   2  -6      227.82      252.65     17.55 o
   3   2  -6      216.77      218.72     10.77 o
   4   2  -6      247.16      253.22     12.71 o
   5   2  -6       74.62       77.20      7.89 o
   6   2  -6      173.30      176.53     11.09 o
   7   2  -6      172.12      182.86     10.74 o
   8   2  -6       49.82       50.81      7.07 o
   9   2  -6      199.92      195.70     11.63 o
  10   2  -6       96.26      103.32      9.32 o
  11   2  -6      169.12      155.77     11.22 o
  12   2  -6       11.23       11.18      5.73 o
  13   2  -6      142.31      149.45     13.01 o
  14   2  -6      165.17      168.26     14.11 o
  15   2  -6      191.58      181.56     14.60 o
  16   2  -6      101.93      109.36     12.50 o
  17   2  -6      144.19      150.62     16.78 o
  18   2  -6      111.38      102.03     15.20 o
  19   2  -6       84.55       78.32     13.87 o
  20   2  -6      116.77      128.60     17.34 o
  21   2  -6       80.58       88.01     15.20 o
  22   2  -6        4.88        3.84      8.69 o
  23   2  -6       50.21       56.11     13.88 o
  24   2  -6        5.83        6.32      9.30 o
  25   2  -6       28.88       25.73     11.75 o
  26   2  -6        9.74       14.07     11.01 o
   0   3  -6       92.96       83.98     14.39 o
   1   3  -6      494.22      462.63     18.70 o
   2   3  -6       43.12       35.27      7.42 o
   3   3  -6       57.55       68.36      9.57 o
   4   3  -6       18.08       21.22      6.31 o
   5   3  -6      119.15      122.51     11.85 o
   6   3  -6       63.93       66.45      9.44 o
   7   3  -6      221.02      201.94     14.06 o
   8   3  -6       88.94       89.17     10.93 o
   9   3  -6      348.06      314.04     16.68 o
  10   3  -6      140.51      128.47     11.17 o
  11   3  -6       34.46       43.28      7.73 o
  12   3  -6       86.23       88.42     10.04 o
  13   3  -6      172.50      182.71     15.02 o
  14   3  -6       16.57       15.06      6.87 o
  15   3  -6      136.13      141.01     14.27 o
  16   3  -6       26.61       25.85      8.59 o
  17   3  -6       87.28       85.60     12.47 o
  18   3  -6       15.97        9.00      7.39 o
  19   3  -6      117.62      113.59     16.76 o
  20   3  -6        4.92        5.03      8.97 o
  21   3  -6       96.11       94.72     16.54 o
  22   3  -6       30.77       28.52     11.82 o
  23   3  -6       10.98       18.82     11.23 o
  24   3  -6       32.52       15.79     11.20 o
  25   3  -6       44.68       49.74     18.16 o
   0   4  -6       58.35       52.26     13.12 o
   1   4  -6       94.50       80.41     11.10 o
   2   4  -6       55.02       45.08      9.15 o
   3   4  -6      287.65      277.08     16.98 o
   4   4  -6       40.92       40.38      8.88 o
   5   4  -6      133.79      153.45     14.23 o
   6   4  -6       17.18       14.66      7.01 o
   7   4  -6      194.14      187.85     15.51 o
   8   4  -6       61.08       69.86     11.02 o
   9   4  -6      167.29      160.53     15.05 o
  10   4  -6       49.39       45.85      9.87 o
  11   4  -6       97.35       98.90     12.71 o
  12   4  -6       16.31       17.14      7.63 o
  13   4  -6       81.39       89.63     12.64 o
  14   4  -6       18.08        9.59      8.43 o
  15   4  -6       81.16       70.38     13.53 o
  16   4  -6        7.35        4.91      8.32 o
  17   4  -6       31.76       27.41     10.79 o
  18   4  -6       34.86       33.67     12.04 o
  19   4  -6        9.28        8.74      9.06 o
  20   4  -6        6.78       14.80     10.40 o
  21   4  -6       61.84       94.69     30.36 o
  22   4  -6        4.04       10.28     19.08 o
   0   5  -6        9.65       15.51     10.46 o
   1   5  -6       70.73       69.02     11.50 o
   2   5  -6        8.13        9.44      7.18 o
   3   5  -6       14.59       19.69      8.16 o
   4   5  -6       15.97       11.85      7.48 o
   5   5  -6      175.99      195.85     17.36 o
   6   5  -6       19.54       19.22      8.28 o
   7   5  -6       49.53       58.68     11.22 o
   8   5  -6       16.85       23.38      8.86 o
   9   5  -6       34.37       42.18     10.55 o
  10   5  -6       13.56       11.67      7.93 o
  11   5  -6       26.58       27.67      9.68 o
  12   5  -6       34.54       38.78     10.52 o
  13   5  -6       82.73      104.99     14.81 o
  14   5  -6       51.47       44.93     13.15 o
  15   5  -6      156.62      160.85     20.25 o
  16   5  -6       31.77       48.71     23.59 o
  17   5  -6       79.57       97.85     29.99 o
  18   5  -6        8.75       21.81     20.90 o
   0   6  -6       44.92       46.71     16.26 o
   1   6  -6       43.14       47.23     11.39 o
   2   6  -6       38.71       40.88     10.60 o
   3   6  -6       33.88       35.14     10.42 o
   4   6  -6       31.64       36.52     10.75 o
   5   6  -6        4.60        3.90     10.69 o
   6   6  -6       81.93       81.44     19.63 o
   7   6  -6        2.57        8.36     11.73 o
   8   6  -6       21.76       14.80     18.22 o
   9   6  -6        8.17        8.00     17.57 o
   1   0  -5      289.23      295.02      9.68 o
   3   0  -5      645.21      664.25     14.51 o
   5   0  -5     3488.91     3592.34     62.43 o
   7   0  -5     1589.88     1608.49     28.93 o
   9   0  -5     1263.26     1278.64     37.21 o
  11   0  -5      507.79      494.79     18.31 o
  13   0  -5      851.21      869.76     32.04 o
  15   0  -5      722.51      719.36     41.87 o
  17   0  -5     1851.27     1787.68     50.89 o
  19   0  -5      122.23      140.68     18.42 o
  21   0  -5      312.84      344.87     26.63 o
  23   0  -5      207.04      202.18     24.00 o
  25   0  -5      231.32      221.93     26.16 o
  27   0  -5       84.99       82.62     18.93 o
  29   0  -5      183.70      220.44     29.14 o
   0   1  -5        9.85        9.35      2.60 o
   1   1  -5      497.20      489.57      9.43 o
   2   1  -5      283.08      288.17      7.25 o
   3   1  -5      812.47      794.36     13.05 o
   4   1  -5       40.60       46.71      3.93 o
   5   1  -5      604.39      622.03     11.49 o
   6   1  -5      359.92      368.62      9.09 o
   7   1  -5      456.45      456.44     10.28 o
   8   1  -5      145.29      141.17      6.55 o
   9   1  -5      523.97      529.59     12.59 o
  10   1  -5       99.62      103.01      6.74 o
  11   1  -5      285.56      289.57     12.83 o
  12   1  -5      131.80      134.68      8.63 o
  13   1  -5      454.46      486.12     14.79 o
  14   1  -5       93.96      100.50     10.03 o
  15   1  -5      710.40      721.65     22.26 o
  16   1  -5       17.57       13.54      5.61 o
  17   1  -5      102.01      110.82     11.38 o
  18   1  -5       18.61       18.93      6.65 o
  19   1  -5      166.42      170.41     14.20 o
  20   1  -5       41.98       42.45      8.88 o
  21   1  -5      225.65      232.32     16.58 o
  22   1  -5       55.53       64.07     10.92 o
  23   1  -5       88.24       99.92     13.15 o
  24   1  -5       26.03       20.72      8.24 o
  25   1  -5       77.23       65.79     12.03 o
  26   1  -5       29.47       25.05      9.33 o
  27   1  -5       39.80       40.65     10.84 o
  28   1  -5       30.67       23.15      9.65 o
  29   1  -5       56.80       42.89     11.68 o
  30   1  -5       14.46        3.91     18.97 o
   0   2  -5     1497.48     1592.22     68.60 o
   1   2  -5      601.66      599.50     21.94 o
   2   2  -5      594.17      627.84     21.38 o
   3   2  -5      233.26      236.21     10.22 o
   4   2  -5      168.44      182.52      9.35 o
   5   2  -5       43.72       44.00      5.88 o
   6   2  -5      175.27      178.18      9.54 o
   7   2  -5      186.94      177.05      9.66 o
   8   2  -5      213.70      215.79     10.52 o
   9   2  -5      271.75      269.49     11.98 o
  10   2  -5      160.74      179.93     10.77 o
  11   2  -5       24.68       28.76      5.79 o
  12   2  -5       82.90       86.70      9.01 o
  13   2  -5      213.63      218.80     12.61 o
  14   2  -5      122.79      136.40     11.35 o
  15   2  -5      220.96      237.70     13.97 o
  16   2  -5      320.34      322.91     16.24 o
  17   2  -5      154.98      159.73     13.40 o
  18   2  -5      258.41      266.89     16.05 o
  19   2  -5      174.19      168.66     14.56 o
  20   2  -5      105.70      101.74     12.29 o
  21   2  -5      167.24      159.75     15.10 o
  22   2  -5       45.11       30.88      8.78 o
  23   2  -5        6.40        6.94      7.38 o
  24   2  -5       19.87       20.43      8.72 o
  25   2  -5       44.74       44.88     11.04 o
  26   2  -5       17.75        8.63      9.94 o
  27   2  -5       27.60       22.00     11.53 o
  28   2  -5       35.92       46.36     16.47 o
   0   3  -5     3332.22     3170.12     62.62 o
   1   3  -5      269.68      268.07     14.14 o
   2   3  -5      453.32      439.71     17.38 o
   3   3  -5      191.47      186.12     12.45 o
   4   3  -5      150.64      148.73     11.71 o
   5   3  -5       16.07       12.84      5.26 o
   6   3  -5      335.71      355.34     13.85 o
   7   3  -5       70.12       67.91      7.95 o
   8   3  -5      288.23      283.12     12.93 o
   9   3  -5       78.66       81.72      8.63 o
  10   3  -5      257.06      264.58     15.82 o
  11   3  -5       82.92       72.71      8.61 o
  12   3  -5      167.22      156.29     11.75 o
  13   3  -5       49.99       53.76     10.54 o
  14   3  -5      307.17      295.23     19.15 o
  15   3  -5       22.19       13.55      7.43 o
  16   3  -5      241.57      233.52     18.99 o
  17   3  -5        3.52        7.56      7.65 o
  18   3  -5      228.81      230.30     24.37 o
  19   3  -5       16.84       16.89      8.23 o
  20   3  -5      271.44      325.25     23.24 o
  21   3  -5       12.01        6.29      8.83 o
  22   3  -5       57.11       78.70     15.23 o
  23   3  -5       24.26       12.18      9.71 o
  24   3  -5       30.45       28.70     11.41 o
  25   3  -5       15.75        7.50      9.92 o
  26   3  -5       34.81       32.84     12.66 o
  27   3  -5       10.48       23.40     20.57 o
   0   4  -5      232.57      236.10     21.13 o
   1   4  -5       29.64       25.55      6.96 o
   2   4  -5       92.24       98.55     12.87 o
   3   4  -5       31.15       34.29      7.67 o
   4   4  -5      198.63      191.91     14.39 o
   5   4  -5        9.38        3.19      4.99 o
   6   4  -5      339.11      330.78     17.11 o
   7   4  -5       18.30       23.74      7.30 o
   8   4  -5      238.06      219.19     15.42 o
   9   4  -5       10.83        5.26      5.80 o
  10   4  -5      264.39      243.62     16.23 o
  11   4  -5        1.58       -0.21      5.36 o
  12   4  -5      152.25      158.18     14.68 o
  13   4  -5       19.47       21.80      7.55 o
  14   4  -5      130.13      116.22     15.30 o
  15   4  -5       23.24       14.68      8.48 o
  16   4  -5       83.95       81.50     16.94 o
  17   4  -5       25.02       19.10      9.63 o
  18   4  -5       34.65       26.61     10.12 o
  19   4  -5       31.34       35.11     11.37 o
  20   4  -5       50.04       52.39     13.46 o
  21   4  -5        2.35       12.65      9.55 o
  22   4  -5       88.43       78.89     16.06 o
  23   4  -5        0.47        3.24      9.54 o
  24   4  -5       70.06       68.12     19.66 o
   0   5  -5       52.89       46.09     13.32 o
   1   5  -5        2.93        2.46      5.73 o
   2   5  -5       24.73       17.69      7.35 o
   3   5  -5       31.68       36.75      9.13 o
   4   5  -5       71.46       69.23     11.09 o
   5   5  -5      102.74      101.32     12.60 o
   6   5  -5      302.96      339.55     19.26 o
   7   5  -5       97.37      103.49     12.84 o
   8   5  -5       60.09       56.75     10.38 o
   9   5  -5       30.40       34.61      9.23 o
  10   5  -5       49.84       43.40      9.74 o
  11   5  -5       31.37       29.27      8.99 o
  12   5  -5       90.11       83.45     12.75 o
  13   5  -5       34.32       25.44      8.87 o
  14   5  -5      121.81      115.75     17.11 o
  15   5  -5       11.13        5.78      8.67 o
  16   5  -5       19.84       28.82     10.93 o
  17   5  -5       19.25       13.35     10.14 o
  18   5  -5       18.70       10.60     11.33 o
   0   6  -5       44.48       31.39     13.41 o
   1   6  -5       51.25       61.58     11.50 o
   2   6  -5       16.86       18.71      8.46 o
   3   6  -5       37.30       32.35      9.56 o
   4   6  -5       22.26       18.56      8.71 o
   5   6  -5       73.32       62.31     12.04 o
   6   6  -5       17.42       32.07      9.86 o
   7   6  -5       53.70       48.34     10.98 o
   8   6  -5        3.44        0.95      8.87 o
   9   6  -5       24.92       28.68     11.25 o
  10   6  -5        9.25        9.99      9.96 o
  11   6  -5       20.48       24.32     19.52 o
  12   6  -5       13.71       11.25     18.00 o
   0   0  -4      803.50      786.28     19.12 o
   2   0  -4      553.35      504.99     11.15 o
   4   0  -4     2814.54     2856.57     43.05 o
   6   0  -4     5855.44     5830.74     64.88 o
   8   0  -4     2439.25     2398.90     38.90 o
  10   0  -4     1535.31     1532.20     36.37 o
  12   0  -4     1474.76     1451.12     38.02 o
  14   0  -4      625.99      598.11     26.50 o
  16   0  -4       46.36       52.10     11.44 o
  18   0  -4       62.34       38.80     10.72 o
  20   0  -4       60.61       63.36     15.09 o
  22   0  -4      503.65      514.84     31.32 o
  24   0  -4      360.10      364.38     28.60 o
  26   0  -4      185.51      184.99     24.65 o
  28   0  -4      240.78      244.15     41.61 o
  30   0  -4      209.90      236.60     29.91 o
   0   1  -4     2344.37     2348.82     61.15 o
   1   1  -4      176.95      179.81      4.87 o
   2   1  -4      154.82      137.90      4.63 o
   3   1  -4      377.38      391.05      7.64 o
   4   1  -4      603.67      561.43      9.54 o
   5   1  -4      244.79      249.62      6.73 o
   6   1  -4     1723.29     1764.17     26.01 o
   7   1  -4       99.84       96.08      5.00 o
   8   1  -4      289.26      279.87      8.37 o
   9   1  -4      159.39      149.68      7.28 o
  10   1  -4      572.74      551.80     15.92 o
  11   1  -4      100.16       99.13      8.38 o
  12   1  -4      635.98      625.07     18.16 o
  13   1  -4       92.23      105.05      9.19 o
  14   1  -4     1261.64     1266.35     27.17 o
  15   1  -4      422.67      405.48     16.43 o
  16   1  -4      404.86      403.88     16.82 o
  17   1  -4      483.57      494.09     19.06 o
  18   1  -4      194.63      188.84     13.56 o
  19   1  -4      161.71      168.40     13.57 o
  20   1  -4      375.50      365.28     18.12 o
  21   1  -4       90.19       82.68     11.21 o
  22   1  -4      200.44      200.05     15.88 o
  23   1  -4       40.24       38.11      9.18 o
  24   1  -4      136.92      134.24     14.64 o
  25   1  -4       19.34       13.44      7.68 o
  26   1  -4       16.70       11.57      7.93 o
  27   1  -4       16.16       15.53      8.48 o
  28   1  -4      113.05      108.64     15.14 o
  29   1  -4       12.86        4.72      8.03 o
  30   1  -4       65.00       61.82     13.04 o
  31   1  -4        0.65        9.53     17.77 o
   0   2  -4     3543.09     3657.92    226.31 o
   1   2  -4     2530.49     2665.94    101.21 o
   2   2  -4      358.60      343.71     14.95 o
   3   2  -4      424.18      435.74     16.94 o
   4   2  -4       46.11       47.75      3.30 o
   5   2  -4      396.27      411.51     13.98 o
   6   2  -4      282.80      285.05      8.74 o
   7   2  -4      163.47      161.22      7.27 o
   8   2  -4      205.31      196.51     10.16 o
   9   2  -4      402.87      429.13     12.84 o
  10   2  -4      180.59      184.40      9.32 o
  11   2  -4       22.02       20.53      5.24 o
  12   2  -4      390.72      403.42     15.33 o
  13   2  -4       93.79       93.88      9.15 o
  14   2  -4      181.94      171.78     11.79 o
  15   2  -4      395.68      403.40     17.21 o
  16   2  -4      319.47      337.98     16.07 o
  17   2  -4      125.62      137.25     12.08 o
  18   2  -4      206.69      210.67     14.51 o
  19   2  -4      378.76      370.73     18.23 o
  20   2  -4      140.54      149.11     13.89 o
  21   2  -4      111.16      112.73     12.79 o
  22   2  -4      199.94      202.65     16.32 o
  23   2  -4        7.16       17.11      7.56 o
  24   2  -4       56.57       53.65     11.16 o
  25   2  -4       37.58       45.48     10.51 o
  26   2  -4       17.61       11.16      7.66 o
  27   2  -4       38.12       50.20     11.29 o
  28   2  -4       36.99       23.50      9.93 o
  29   2  -4       44.40       48.22     11.86 o
  30   2  -4       16.74       11.12     13.83 o
   0   3  -4     1148.23     1107.22     53.29 o
   1   3  -4     1764.89     1671.06     30.28 o
   2   3  -4      369.22      344.06     16.99 o
   3   3  -4      715.41      737.46     21.21 o
   4   3  -4       62.42       64.04      6.61 o
   5   3  -4      250.54      270.61     11.29 o
   6   3  -4       83.10       85.32      7.71 o
   7   3  -4      399.70      389.35     18.17 o
   8   3  -4        4.29        2.62      3.56 o
   9   3  -4      454.15      472.42     20.04 o
  10   3  -4       25.30       23.53      5.98 o
  11   3  -4      239.93      241.95     13.59 o
  12   3  -4       20.80       21.38      5.31 o
  13   3  -4      172.32      221.11     15.76 o
  14   3  -4        4.77        4.66      4.96 o
  15   3  -4      469.81      464.36     19.61 o
  16   3  -4       13.63       16.72      6.17 o
  17   3  -4      338.39      337.62     17.21 o
  18   3  -4       25.40       33.24      8.09 o
  19   3  -4      291.21      310.50     20.97 o
  20   3  -4       16.59       21.06      7.60 o
  21   3  -4      191.33      195.13     16.24 o
  22   3  -4       11.22        5.44      6.90 o
  23   3  -4       53.52       51.61     10.90 o
  24   3  -4        7.53       14.34      9.94 o
  25   3  -4       42.85       38.15     12.11 o
  26   3  -4        0.00       -1.48      9.03 o
  27   3  -4       47.98       40.16     12.98 o
  28   3  -4       11.96        8.52     17.36 o
   0   4  -4       70.88       78.10     13.64 o
   1   4  -4      216.68      201.84     13.13 o
   2   4  -4      124.87      119.98     11.13 o
   3   4  -4       35.11       46.23      7.88 o
   4   4  -4        7.11        6.29      4.92 o
   5   4  -4      370.66      383.28     17.13 o
   6   4  -4       15.82       11.14      5.41 o
   7   4  -4      391.84      361.36     16.88 o
   8   4  -4       41.01       31.80      7.29 o
   9   4  -4      562.77      524.10     20.64 o
  10   4  -4       57.11       47.36      8.60 o
  11   4  -4      179.43      186.35     13.80 o
  12   4  -4       10.02        8.15      5.75 o
  13   4  -4      293.17      290.31     16.47 o
  14   4  -4       16.73       13.95      7.39 o
  15   4  -4      333.60      318.73     20.38 o
  16   4  -4        2.60        3.57      6.80 o
  17   4  -4        6.68        1.07      7.10 o
  18   4  -4       10.71       10.12      8.40 o
  19   4  -4      167.19      175.61     18.84 o
  20   4  -4        4.69        3.24      8.42 o
  21   4  -4      136.25      134.72     18.23 o
  22   4  -4        4.95        4.80      8.84 o
  23   4  -4       61.97       47.66     16.71 o
  24   4  -4        3.36       -7.09     10.27 o
  25   4  -4       79.07       92.82     30.82 o
   0   5  -4       13.64       11.24      8.86 o
   1   5  -4       25.36       21.47      7.07 o
   2   5  -4        8.08        5.78      5.65 o
   3   5  -4      153.47      162.00     13.99 o
   4   5  -4       86.28      102.13     12.08 o
   5   5  -4      198.47      206.73     15.58 o
   6   5  -4      139.01      136.15     13.55 o
   7   5  -4      150.64      143.75     13.80 o
   8   5  -4       70.63       72.06     10.84 o
   9   5  -4      130.35      122.50     13.35 o
  10   5  -4       55.66       45.62      9.63 o
  11   5  -4       71.64       72.26     11.30 o
  12   5  -4       25.73       27.94      8.40 o
  13   5  -4       87.22       87.72     12.41 o
  14   5  -4       55.39       41.50     11.06 o
  15   5  -4       84.83       88.59     26.01 o
  16   5  -4        6.07        6.49     13.28 o
  17   5  -4      170.64      158.09     34.21 o
  18   5  -4       13.84       -0.76     15.43 o
  19   5  -4        8.53        9.18     15.87 o
  20   5  -4        6.21        6.92     14.97 o
   0   6  -4       58.90       59.69     15.83 o
   1   6  -4       26.51       20.01      8.18 o
   2   6  -4       47.31       53.36     10.98 o
   3   6  -4       10.97       15.97      7.97 o
   4   6  -4       32.24       39.70      9.67 o
   5   6  -4       74.71       84.81     14.65 o
   6   6  -4       84.30       85.15     14.84 o
   7   6  -4       25.26       32.66     12.70 o
   8   6  -4       28.99       27.81     10.67 o
   9   6  -4       24.47       27.16     10.76 o
  10   6  -4       21.20       23.81     10.59 o
  11   6  -4        4.16       -0.16      8.04 o
  12   6  -4       53.88       48.69     13.29 o
  13   6  -4       36.47       30.79     13.93 o
  14   6  -4      102.39      107.89     21.74 o
  15   6  -4       30.78       36.56     22.20 o
   1   0  -3      181.23      173.12      5.81 o
   3   0  -3     2806.95     2725.65     27.32 o
   5   0  -3     1243.12     1213.79     21.60 o
   7   0  -3     1377.71     1282.71     36.85 o
   9   0  -3     1914.94     1914.65     36.97 o
  11   0  -3     1012.69     1009.09     52.03 o
  13   0  -3     1594.98     1573.13     39.31 o
  15   0  -3     1425.67     1317.43     53.43 o
  17   0  -3      885.84      928.18     44.29 o
  19   0  -3      234.83      239.87     19.97 o
  21   0  -3      608.59      587.87     31.57 o
  23   0  -3      172.30      152.40     20.06 o
  25   0  -3      188.65      190.73     23.39 o
  27   0  -3      100.98      102.11     19.44 o
  29   0  -3      113.92      124.23     22.61 o
  31   0  -3      136.47      150.63     25.62 o
   0   1  -3     4822.56     4911.01    181.27 o
   1   1  -3     1141.48     1178.38     21.85 o
   2   1  -3      197.52      200.70      4.73 o
   3   1  -3      139.08      118.53      4.04 o
   4   1  -3      211.79      189.20      5.16 o
   5   1  -3     3381.10     3532.66     69.84 o
   6   1  -3     1004.23     1130.51     17.34 o
   7   1  -3     2200.77     2271.66     41.81 o
   8   1  -3      365.12      378.58     10.59 o
   9   1  -3     2529.27     2555.14     30.77 o
  10   1  -3      340.29      334.29     12.91 o
  11   1  -3      361.68      362.64     12.99 o
  12   1  -3      145.22      143.92     11.02 o
  13   1  -3      988.32      988.92     22.45 o
  14   1  -3      208.44      207.87     11.45 o
  15   1  -3      901.02      895.06     22.86 o
  16   1  -3      672.98      640.52     20.23 o
  17   1  -3      119.89      109.12     10.54 o
  18   1  -3      632.31      609.55     20.95 o
  19   1  -3      339.57      353.28     16.78 o
  20   1  -3      260.03      224.01     14.93 o
  21   1  -3      367.82      360.36     17.96 o
  22   1  -3       78.27       85.94     11.32 o
  23   1  -3      140.99      145.06     14.18 o
  24   1  -3       31.99       35.92      9.03 o
  25   1  -3      322.35      314.71     19.39 o
  26   1  -3       19.33       16.72      8.18 o
  27   1  -3      150.44      117.43     14.98 o
  28   1  -3       40.54       41.85     10.71 o
  29   1  -3      137.09      131.50     16.30 o
  30   1  -3       28.96       23.74      9.96 o
  31   1  -3       24.69       25.19     10.34 o
  32   1  -3       32.37       50.24     25.13 o
   0   2  -3     5344.06     5674.87    343.51 o
   1   2  -3     1821.58     1960.10     71.33 o
   2   2  -3      798.10      899.16     33.67 o
   3   2  -3     1487.98     1437.46     61.76 o
   4   2  -3      336.03      336.22     13.75 o
   5   2  -3      932.10      963.80     27.00 o
   6   2  -3      808.20      833.25     26.14 o
   7   2  -3      116.83      116.05      6.71 o
   8   2  -3      332.27      335.60     11.50 o
   9   2  -3      206.22      203.41      8.87 o
  10   2  -3      250.93      259.10     11.15 o
  11   2  -3      454.54      492.82     15.70 o
  12   2  -3      103.95      111.23      9.05 o
  13   2  -3      127.02      132.66      9.98 o
  14   2  -3      741.95      772.44     26.13 o
  15   2  -3      936.42      943.86     24.37 o
  16   2  -3      282.03      295.07     14.62 o
  17   2  -3      335.83      345.44     16.24 o
  18   2  -3      253.25      247.13     14.54 o
  19   2  -3      279.97      268.19     15.35 o
  20   2  -3      387.01      362.75     18.07 o
  21   2  -3      127.47      122.84     12.94 o
  22   2  -3       56.08       52.41      9.71 o
  23   2  -3       91.78       84.77     11.75 o
  24   2  -3       42.98       30.66      8.78 o
  25   2  -3       19.30       21.58      8.27 o
  26   2  -3       32.41       36.00      9.91 o
  27   2  -3        5.72       -3.12      6.94 o
  28   2  -3       82.41       96.54     14.51 o
  29   2  -3       38.55       36.42     10.75 o
  30   2  -3       22.97       15.64      9.04 o
  31   2  -3       67.66       70.75     27.87 o
   0   3  -3     1788.88     1809.82     77.37 o
   1   3  -3      345.65      360.59     12.98 o
   2   3  -3     1183.96     1213.90     43.42 o
   3   3  -3       27.55       32.71      4.00 o
   4   3  -3      319.02      320.63     11.38 o
   5   3  -3       54.63       52.67      4.94 o
   6   3  -3      530.34      553.09     18.89 o
   7   3  -3      113.95      120.08      7.68 o
   8   3  -3      367.67      387.39     12.53 o
   9   3  -3      179.32      180.31      9.51 o
  10   3  -3      314.49      323.18     12.32 o
  11   3  -3       20.59       23.79      4.95 o
  12   3  -3      359.69      359.66     15.05 o
  13   3  -3       53.40       58.13      8.06 o
  14   3  -3      217.43      232.61     16.94 o
  15   3  -3      102.51      100.12     10.26 o
  16   3  -3      542.93      534.93     22.88 o
  17   3  -3       91.75       92.70     10.78 o
  18   3  -3      307.28      313.45     16.79 o
  19   3  -3      138.84      148.37     15.85 o
  20   3  -3      173.41      176.09     14.90 o
  21   3  -3       54.20       52.59      9.91 o
  22   3  -3      215.11      210.36     17.55 o
  23   3  -3        7.55        8.18      6.88 o
  24   3  -3       53.39       55.91     10.99 o
  25   3  -3       36.64       27.84      9.51 o
  26   3  -3       25.44       24.72      9.29 o
  27   3  -3       11.13       13.03      8.65 o
  28   3  -3       70.13       58.11     14.69 o
  29   3  -3        0.56       -6.36     13.95 o
   0   4  -3     1475.03     1425.40     41.36 o
   1   4  -3      127.48      123.26     10.52 o
   2   4  -3       55.17       76.56      8.96 o
   3   4  -3       12.77       11.70      4.84 o
   4   4  -3      213.31      224.27     12.59 o
   5   4  -3      203.70      209.51     12.67 o
   6   4  -3      863.29      841.85     23.39 o
   7   4  -3       75.98       79.25      8.12 o
   8   4  -3      263.70      261.73     19.10 o
   9   4  -3       12.64        7.91      4.90 o
  10   4  -3      344.37      377.31     16.48 o
  11   4  -3      101.45       88.24      9.04 o
  12   4  -3      136.84      159.54     11.10 o
  13   4  -3       17.83       20.53      6.38 o
  14   4  -3      528.55      568.52     21.05 o
  15   4  -3       41.29       49.60      8.96 o
  16   4  -3      121.05      113.63     12.10 o
  17   4  -3      200.24      197.84     15.25 o
  18   4  -3      135.55      145.65     14.03 o
  19   4  -3        2.99        0.51      6.01 o
  20   4  -3      256.13      282.38     18.49 o
  21   4  -3        5.92        7.19      8.94 o
  22   4  -3       56.94       65.13     17.49 o
  23   4  -3       43.35       52.22     16.87 o
  24   4  -3       86.78       82.81     19.72 o
  25   4  -3        5.32        1.01     11.03 o
  26   4  -3       36.02       34.32     15.93 o
   0   5  -3      276.22      293.66     22.38 o
   1   5  -3       86.10      100.40     11.08 o
   2   5  -3       61.87       64.69      9.41 o
   3   5  -3       25.05       21.74      6.62 o
   4   5  -3      292.53      322.36     16.66 o
   5   5  -3       96.15       89.82     10.87 o
   6   5  -3      243.22      248.03     15.55 o
   7   5  -3       37.90       35.33      7.91 o
   8   5  -3      216.95      219.76     15.32 o
   9   5  -3       36.04       35.83      8.50 o
  10   5  -3      217.59      211.58     15.49 o
  11   5  -3       20.31       24.34      8.70 o
  12   5  -3      131.21      156.91     21.06 o
  13   5  -3       65.53       76.34     23.09 o
  14   5  -3       50.71       68.19     22.54 o
  15   5  -3       92.34       85.01     25.39 o
  16   5  -3       63.97       81.31     25.68 o
  17   5  -3        4.24        4.17     14.36 o
  18   5  -3        6.64       19.26     11.71 o
  19   5  -3       27.37       20.00     12.63 o
  20   5  -3       15.69       18.51     12.79 o
  21   5  -3       20.65       33.44     14.79 o
  22   5  -3       69.71       80.71     16.30 o
  23   5  -3       19.04       12.86     19.23 o
   0   6  -3      142.36      158.95     20.98 o
   1   6  -3       63.08       64.86     10.64 o
   2   6  -3        2.14       -0.31      7.04 o
   3   6  -3       68.64       66.22     12.82 o
   4   6  -3       40.64       39.03     10.59 o
   5   6  -3       82.12      101.12     14.91 o
   6   6  -3      107.10      123.79     16.44 o
   7   6  -3      102.97      100.45     15.19 o
   8   6  -3       33.16       30.43     10.60 o
   9   6  -3       59.16       66.08     13.64 o
  10   6  -3       20.39       14.03      8.87 o
  11   6  -3       34.76       25.64     10.43 o
  12   6  -3       52.85       38.80     11.64 o
  13   6  -3       31.94       39.88     14.78 o
  14   6  -3       64.88       67.35     17.43 o
  15   6  -3       27.41       29.63     14.06 o
  16   6  -3       10.56        1.60     14.18 o
  17   6  -3       65.18       51.88     23.85 o
   0   7  -3       52.86       54.11     23.06 o
   1   7  -3      133.24      131.31     23.09 o
   2   7  -3        1.58        5.69     10.79 o
   3   7  -3        4.44       17.29     12.69 o
   4   7  -3        4.99        5.45     11.26 o
   5   7  -3       48.53       47.20     16.76 o
   6   7  -3        2.21       -4.86     10.20 o
   0   0  -2    16709.33    17253.21     80.21 o
   2   0  -2      165.01      179.57      5.53 o
   4   0  -2     1987.68     1999.87     26.82 o
   6   0  -2     1999.24     2050.86     30.93 o
   8   0  -2      838.06      851.56     22.58 o
  10   0  -2     2202.71     2227.50     39.81 o
  12   0  -2      581.02      527.57     39.47 o
  14   0  -2     1078.72     1104.52     43.35 o
  16   0  -2     1104.21     1091.50     35.35 o
  18   0  -2      489.18      468.41     25.40 o
  20   0  -2      613.38      572.22     29.64 o
  22   0  -2      357.78      316.03     24.00 o
  24   0  -2      298.07      278.57     34.02 o
  26   0  -2      107.05      112.45     19.69 o
  28   0  -2      139.27      117.92     21.25 o
  30   0  -2      154.92      169.49     25.35 o
  32   0  -2        9.72        6.91     12.99 o
   0   1  -2    21073.70    21198.25    915.74 o
   1   1  -2     8341.50     8768.42    198.21 o
   2   1  -2      213.67      194.17      5.02 o
   3   1  -2     3148.74     3249.51     79.26 o
   4   1  -2      877.32      827.25     20.48 o
   5   1  -2     1347.00     1407.69     31.35 o
   6   1  -2     3844.80     3968.70     85.63 o
   7   1  -2     1171.09     1199.86     23.90 o
   8   1  -2     1261.99     1339.80     31.94 o
   9   1  -2      542.71      557.11     14.32 o
  10   1  -2     1053.57     1071.51     20.06 o
  11   1  -2      566.22      621.48     16.10 o
  12   1  -2      902.80      889.34     20.33 o
  13   1  -2      167.69      161.01      9.33 o
  14   1  -2     1365.99     1398.96     32.55 o
  15   1  -2       69.25       78.70      8.33 o
  16   1  -2      550.19      571.17     25.42 o
  17   1  -2      873.29      862.31     29.47 o
  18   1  -2      343.59      347.09     15.87 o
  19   1  -2       32.90       29.94      6.75 o
  20   1  -2      539.19      520.30     20.10 o
  21   1  -2       93.67       75.47     10.09 o
  22   1  -2      298.54      303.73     16.74 o
  23   1  -2       91.96       82.80     11.16 o
  24   1  -2      200.02      181.13     15.43 o
  25   1  -2       42.08       43.75      9.53 o
  26   1  -2       87.79       82.06     12.09 o
  27   1  -2       48.06       59.08     11.38 o
  28   1  -2      199.02      216.41     18.57 o
  29   1  -2       39.44       29.43      9.88 o
  30   1  -2      102.43      101.87     14.81 o
  31   1  -2       32.18       29.58     10.16 o
  32   1  -2       10.88        2.90      8.37 o
  33   1  -2       44.57       54.33     25.28 o
   0   2  -2      949.20      951.40     38.20 o
   1   2  -2      325.00      318.81     13.53 o
   2   2  -2     1469.67     1512.40     50.61 o
   3   2  -2       28.20       30.43      3.31 o
   4   2  -2      585.80      565.01     11.25 o
   5   2  -2     1092.29     1156.79     42.20 o
   6   2  -2     2769.63     3056.13     87.95 o
   7   2  -2      577.91      563.16     19.24 o
   8   2  -2      781.66      783.54     16.08 o
   9   2  -2      937.20      902.95     27.48 o
  10   2  -2      710.21      708.14     25.80 o
  11   2  -2      445.22      451.85     14.55 o
  12   2  -2      917.84      900.48     32.28 o
  13   2  -2      917.57      931.42     22.00 o
  14   2  -2      282.73      272.56     12.88 o
  15   2  -2     1196.05     1188.40     29.48 o
  16   2  -2      178.58      186.79     12.04 o
  17   2  -2      435.23      438.10     18.19 o
  18   2  -2       63.13       61.62      8.79 o
  19   2  -2      511.05      471.19     19.17 o
  20   2  -2       42.36       39.27      8.04 o
  21   2  -2      405.10      373.13     18.56 o
  22   2  -2      309.49      314.70     17.63 o
  23   2  -2       85.25       79.93     11.36 o
  24   2  -2      119.66      133.55     14.24 o
  25   2  -2      103.21       74.00     11.78 o
  26   2  -2       26.98       16.60      7.92 o
  27   2  -2       34.47       35.55      9.81 o
  28   2  -2      137.57      145.80     16.59 o
  29   2  -2       51.80       70.92     13.10 o
  30   2  -2       32.62       42.16     11.14 o
  31   2  -2        2.91        3.48      8.13 o
   0   3  -2      701.51      705.03     26.59 o
   1   3  -2      478.29      483.25      9.38 o
   2   3  -2      332.96      341.91     10.18 o
   3   3  -2      485.70      491.40     12.36 o
   4   3  -2       16.75       15.71      3.87 o
   5   3  -2     1170.16     1239.10     31.54 o
   6   3  -2      169.55      161.02      7.95 o
   7   3  -2      375.38      381.18     11.76 o
   8   3  -2        0.05        0.32      2.56 o
   9   3  -2      618.07      639.20     15.74 o
  10   3  -2       33.38       27.79      4.81 o
  11   3  -2      410.75      412.95     13.64 o
  12   3  -2       76.51       82.95      8.60 o
  13   3  -2      227.20      224.65     12.25 o
  14   3  -2      156.15      170.43     11.66 o
  15   3  -2      980.70     1029.31     25.93 o
  16   3  -2      113.21      108.82     10.83 o
  17   3  -2      129.34      127.50     11.76 o
  18   3  -2      136.44      139.90     12.53 o
  19   3  -2      367.08      370.80     18.05 o
  20   3  -2       53.17       43.39      8.86 o
  21   3  -2      229.43      234.08     14.44 o
  22   3  -2       12.53        7.89      6.53 o
  23   3  -2      157.80      167.87     15.71 o
  24   3  -2        4.89        2.43      6.55 o
  25   3  -2      108.84      109.32     14.00 o
  26   3  -2        0.44        3.55      7.70 o
  27   3  -2       45.52       43.23     12.64 o
  28   3  -2        7.38        4.90      9.20 o
  29   3  -2      105.23      109.40     18.54 o
  30   3  -2        3.26        2.21     15.03 o
   0   4  -2     1001.21      938.21     31.67 o
   1   4  -2     1328.54     1329.94     26.56 o
   2   4  -2      214.30      195.06     11.19 o
   3   4  -2      572.40      587.61     15.22 o
   4   4  -2        8.53        8.40      3.71 o
   5   4  -2      719.11      738.84     25.57 o
   6   4  -2      206.23      208.68     10.03 o
   7   4  -2      479.49      491.69     16.63 o
   8   4  -2       40.46       38.47      5.91 o
   9   4  -2      382.66      403.72     14.14 o
  10   4  -2        6.70        3.93      3.73 o
  11   4  -2       77.10       98.33      8.75 o
  12   4  -2       94.27       81.65      8.28 o
  13   4  -2      169.55      200.77     12.97 o
  14   4  -2       33.45       37.02      7.53 o
  15   4  -2      381.13      407.23     18.09 o
  16   4  -2      121.17      123.24     12.08 o
  17   4  -2       75.77       84.79     13.06 o
  18   4  -2      161.69      149.00     16.41 o
  19   4  -2      181.61      192.45     18.62 o
  20   4  -2       49.82       48.69      9.91 o
  21   4  -2      122.81      128.30     14.66 o
  22   4  -2       47.38       69.55     11.87 o
  23   4  -2       16.03       26.18     10.65 o
  24   4  -2       27.62       27.89     11.38 o
  25   4  -2       63.22       55.81     14.01 o
  26   4  -2        1.26       -4.20      8.66 o
  27   4  -2       63.21       54.29     14.62 o
  28   4  -2       11.56       -1.17     16.33 o
   0   5  -2      138.44      146.51     16.59 o
   1   5  -2      133.58      135.22     11.51 o
   2   5  -2       72.78       88.35      9.95 o
   3   5  -2      149.91      162.61     12.18 o
   4   5  -2       19.31       21.36      6.18 o
   5   5  -2       65.38       66.21      9.02 o
   6   5  -2       87.51       88.86     10.29 o
   7   5  -2      202.27      192.47     13.35 o
   8   5  -2      105.48       70.35     14.32 o
   9   5  -2      369.17      361.02     25.81 o
  10   5  -2       95.90       98.30     17.04 o
  11   5  -2       99.39      109.90     17.73 o
  12   5  -2       15.71       16.22      7.95 o
  13   5  -2      252.62      263.48     23.50 o
  14   5  -2      119.52      124.78     18.94 o
  15   5  -2      186.76      211.82     23.52 o
  16   5  -2       45.91       47.47     14.12 o
  17   5  -2      188.12      202.12     24.86 o
  18   5  -2       27.52       25.59     10.15 o
  19   5  -2       75.24       89.12     15.42 o
  20   5  -2       55.62       53.62     13.09 o
  21   5  -2      125.15      127.11     18.46 o
  22   5  -2       12.17        4.01      9.39 o
  23   5  -2       18.75       14.54     10.85 o
  24   5  -2       18.66       24.76     21.15 o
   0   6  -2      283.05      317.76     36.80 o
   1   6  -2      100.26       96.39     17.50 o
   2   6  -2       45.49       56.77     16.43 o
   3   6  -2       21.15       18.22      8.69 o
   4   6  -2       63.12       73.60     12.73 o
   5   6  -2       69.84       70.25     12.55 o
   6   6  -2       45.30       45.43     11.23 o
   7   6  -2       46.43       41.66     10.84 o
   8   6  -2       66.76       62.97     12.65 o
   9   6  -2       59.37       67.56     13.10 o
  10   6  -2       48.13       47.48     11.84 o
  11   6  -2       25.34       19.86      9.33 o
  12   6  -2       12.39       22.51     12.08 o
  13   6  -2       48.75       50.90     21.32 o
  14   6  -2       42.74       62.65     24.03 o
  15   6  -2       46.16       44.23     15.24 o
  16   6  -2       38.43       32.46     14.48 o
  17   6  -2        1.80        4.82     11.20 o
  18   6  -2       20.35       15.58     13.33 o
  19   6  -2       49.20       43.76     23.49 o
   0   7  -2      121.97      108.97     29.61 o
   1   7  -2        4.83       12.03     11.71 o
   2   7  -2       24.10       16.29     12.14 o
   3   7  -2       14.46       15.16     12.13 o
   4   7  -2       40.15       32.13     13.88 o
   5   7  -2       28.37       27.70     14.25 o
   6   7  -2       82.46       88.52     19.63 o
   7   7  -2        1.93        1.32     10.37 o
   8   7  -2       47.48       34.27     14.77 o
   9   7  -2        5.56        9.39     12.31 o
  10   7  -2       28.22       44.02     15.93 o
   1   0  -1    10301.27    10516.77     75.94 o
   3   0  -1     1778.71     1868.55     21.22 o
   5   0  -1      364.14      352.42     11.46 o
   7   0  -1     2564.29     2599.10     78.87 o
   9   0  -1     4688.43     4779.82    127.25 o
  11   0  -1      102.42      110.16     10.07 o
  13   0  -1     2883.68     2872.76    101.61 o
  15   0  -1     1701.88     1673.02     40.04 o
  17   0  -1     1775.64     1768.02     45.35 o
  19   0  -1     1384.79     1366.84     42.71 o
  21   0  -1     1068.63      995.71     38.78 o
  23   0  -1       25.72       32.54     11.03 o
  25   0  -1      248.58      269.51     25.63 o
  27   0  -1      197.36      169.08     23.06 o
  29   0  -1       50.94       47.96     18.84 o
  31   0  -1       23.55       25.92     13.80 o
  33   0  -1       56.28       31.73     22.73 o
   0   1  -1    11811.55    12479.49    474.46 o
   1   1  -1     5578.03     5861.68    197.78 o
   2   1  -1     1477.65     1568.03     55.82 o
   3   1  -1     5724.83     5980.90    185.26 o
   4   1  -1      479.69      469.86     11.20 o
   5   1  -1      886.28      890.44     20.54 o
   6   1  -1      785.44      824.44     28.04 o
   7   1  -1      959.25      966.09     18.95 o
   8   1  -1      421.58      463.84     11.74 o
   9   1  -1     2322.71     2447.18     31.82 o
  10   1  -1      788.20      814.17     24.49 o
  11   1  -1      324.15      312.77     11.25 o
  12   1  -1      597.28      669.57     16.78 o
  13   1  -1      630.18      607.69     16.73 o
  14   1  -1      823.48      904.57     21.03 o
  15   1  -1     1462.84     1456.65     27.49 o
  16   1  -1      367.13      361.44     12.08 o
  17   1  -1      381.99      374.24     12.71 o
  18   1  -1      230.93      232.79     10.52 o
  19   1  -1      694.96      710.94     22.15 o
  20   1  -1      368.77      349.18     16.48 o
  21   1  -1      466.17      425.14     18.52 o
  22   1  -1       75.68       63.22      9.63 o
  23   1  -1       61.94       64.30      9.82 o
  24   1  -1       72.10       62.20     10.19 o
  25   1  -1      166.38      173.95     15.51 o
  26   1  -1       15.92       12.82      7.08 o
  27   1  -1       93.75       85.34     12.61 o
  28   1  -1        7.29        6.55      6.90 o
  29   1  -1      115.30      109.29     14.70 o
  30   1  -1       41.76       44.16     11.07 o
  31   1  -1      126.40      117.58     16.06 o
  32   1  -1       12.82        7.09      8.66 o
  33   1  -1       39.41       27.95     21.47 o
   0   2  -1      875.18      835.01     27.23 o
   1   2  -1      321.68      327.44      9.27 o
   2   2  -1      474.30      455.15     10.30 o
   3   2  -1      653.83      670.52     19.43 o
   4   2  -1     1488.76     1471.38     25.61 o
   5   2  -1     3723.47     3997.51     94.67 o
   6   2  -1     3088.30     3260.39     74.49 o
   7   2  -1      895.04      929.37     15.34 o
   8   2  -1     1255.58     1347.46     19.16 o
   9   2  -1     1723.17     1810.62     34.42 o
  10   2  -1      753.50      744.37     17.12 o
  11   2  -1      492.88      492.09     16.45 o
  12   2  -1      670.08      687.12     17.76 o
  13   2  -1      216.19      215.68     10.94 o
  14   2  -1      385.73      391.20     18.00 o
  15   2  -1     1013.87     1066.12     55.96 o
  16   2  -1      189.12      198.35     11.77 o
  17   2  -1     1134.54     1072.49     35.34 o
  18   2  -1      107.90      106.88      9.04 o
  19   2  -1      322.65      312.69     16.36 o
  20   2  -1       71.64       68.80      8.18 o
  21   2  -1      115.66      121.72     12.42 o
  22   2  -1      263.86      275.89     16.58 o
  23   2  -1      150.98      162.46     17.55 o
  24   2  -1      186.65      186.66     15.66 o
  25   2  -1      222.70      227.56     17.42 o
  26   2  -1       82.11       64.81     11.36 o
  27   2  -1       63.24       59.39     11.12 o
  28   2  -1      127.20      137.22     15.75 o
  29   2  -1      117.19      131.33     15.82 o
  30   2  -1      135.25      134.23     19.81 o
  31   2  -1       21.52        7.76     10.61 o
   0   3  -1      398.31      367.76     17.19 o
   1   3  -1       97.95       94.20      5.54 o
   2   3  -1      638.39      580.23     13.79 o
   3   3  -1      134.99      138.05      9.72 o
   4   3  -1      452.00      415.55     12.22 o
   5   3  -1      237.47      241.36      9.80 o
   6   3  -1     3175.61     3288.98     40.83 o
   7   3  -1      211.14      216.86      8.87 o
   8   3  -1      742.83      715.84     15.60 o
   9   3  -1      127.16      140.56      8.00 o
  10   3  -1      526.41      521.73     14.28 o
  11   3  -1       31.27       25.56      5.28 o
  12   3  -1      945.43      971.26     27.13 o
  13   3  -1      118.22      125.23      9.84 o
  14   3  -1     1046.54     1114.14     25.35 o
  15   3  -1      390.91      404.66     16.42 o
  16   3  -1      130.02      127.37     10.99 o
  17   3  -1      412.77      437.36     20.76 o
  18   3  -1       22.30       21.91      5.72 o
  19   3  -1      202.68      216.04     12.67 o
  20   3  -1      232.36      233.60     13.64 o
  21   3  -1       51.25       49.36      8.15 o
  22   3  -1      348.14      370.66     19.24 o
  23   3  -1        6.81       10.04      7.88 o
  24   3  -1      172.46      156.50     18.32 o
  25   3  -1       29.89       21.32     10.06 o
  26   3  -1       28.98       36.18     11.38 o
  27   3  -1       15.64       17.52     10.34 o
  28   3  -1      192.52      214.60     23.22 o
  29   3  -1       10.23        7.04      9.55 o
  30   3  -1       55.14       56.85     18.21 o
   0   4  -1     1267.81     1290.42     36.55 o
   1   4  -1      224.86      223.52      9.28 o
   2   4  -1      647.45      644.24     15.08 o
   3   4  -1       43.55       49.65      5.63 o
   4   4  -1      266.46      270.85     11.60 o
   5   4  -1       42.57       41.38      6.22 o
   6   4  -1      528.17      537.44     16.45 o
   7   4  -1       31.75       31.86      5.80 o
   8   4  -1      181.31      193.74      9.76 o
   9   4  -1       11.42       11.84      4.13 o
  10   4  -1      298.34      307.44     12.28 o
  11   4  -1       37.26       32.47      6.49 o
  12   4  -1      244.92      279.29     13.74 o
  13   4  -1       12.58       12.17      6.36 o
  14   4  -1      461.63      481.99     22.42 o
  15   4  -1      143.80      142.89     14.72 o
  16   4  -1      526.85      521.28     21.19 o
  17   4  -1       47.77       43.63      8.74 o
  18   4  -1      290.75      308.18     17.92 o
  19   4  -1       70.91       61.33     10.43 o
  20   4  -1      263.14      261.52     17.78 o
  21   4  -1        1.65        0.25      6.04 o
  22   4  -1      162.84      159.70     15.93 o
  23   4  -1       19.19       21.34      9.88 o
  24   4  -1       63.98       60.93     13.93 o
  25   4  -1        5.98       -3.66      8.27 o
  26   4  -1       16.78       14.48     10.33 o
  27   4  -1        6.86        1.78      8.85 o
  28   4  -1       52.76       57.99     18.42 o
   0   5  -1     2064.89     2158.04     65.86 o
   1   5  -1      254.65      263.64     13.60 o
   2   5  -1      141.53      145.63     11.13 o
   3   5  -1       21.34       22.34      6.14 o
   4   5  -1      175.01      192.43     14.94 o
   5   5  -1       20.13       19.96      6.97 o
   6   5  -1      192.66      203.66     19.09 o
   7   5  -1       66.46       76.59     13.78 o
   8   5  -1       96.44       98.67     12.21 o
   9   5  -1       41.88       51.52      8.55 o
  10   5  -1      133.79      151.02     12.77 o
  11   5  -1       38.59       41.60      8.15 o
  12   5  -1        3.22        5.97      6.65 o
  13   5  -1       11.68       11.92      6.27 o
  14   5  -1      153.23      162.62     14.66 o
  15   5  -1       75.99       79.64     11.78 o
  16   5  -1      100.82      103.03     13.17 o
  17   5  -1       67.26       71.26     11.80 o
  18   5  -1       86.70       93.64     13.37 o
  19   5  -1       63.49       72.61     12.02 o
  20   5  -1      150.84      157.47     16.63 o
  21   5  -1       35.97       30.27     10.02 o
  22   5  -1        4.75        4.90      7.73 o
  23   5  -1       12.34       13.88      9.17 o
  24   5  -1       21.71       21.03     11.34 o
  25   5  -1        5.89       11.45     19.18 o
   0   6  -1      174.11      172.77     29.45 o
   1   6  -1      336.49      344.35     25.90 o
   2   6  -1       12.73        9.50      9.09 o
   3   6  -1       45.37       55.57     14.12 o
   4   6  -1       42.53       48.07     13.30 o
   5   6  -1       86.98       88.69     16.48 o
   6   6  -1       51.59       59.68     14.74 o
   7   6  -1      105.07       88.25     17.39 o
   8   6  -1       49.04       40.67      9.32 o
   9   6  -1      132.02      133.05     14.53 o
  10   6  -1       58.06       59.85     12.70 o
  11   6  -1       21.68       17.57     11.49 o
  12   6  -1       47.33       40.32     23.63 o
  13   6  -1       53.38       73.02     17.37 o
  14   6  -1        9.12        3.23     10.36 o
  15   6  -1       28.49       24.91     12.92 o
  16   6  -1       28.40       34.89     14.25 o
  17   6  -1       35.57       37.58     15.59 o
  18   6  -1       17.61       27.88     14.87 o
  19   6  -1       17.13       21.72     13.16 o
  20   6  -1       16.65       13.15     18.54 o
   0   7  -1        0.53        3.15     11.08 o
   1   7  -1        9.87        6.27      8.19 o
   2   7  -1       10.61        8.56      9.57 o
   3   7  -1       24.60       27.15     12.18 o
   4   7  -1        6.40       11.41     10.32 o
   5   7  -1       85.05      117.19     18.90 o
   6   7  -1       22.77       27.45     11.74 o
   7   7  -1       88.46      109.86     22.66 o
   8   7  -1        0.94       -1.99     14.30 o
   9   7  -1       84.88       86.40     28.22 o
   4   0   0     5384.81     5743.92    206.95 o
   6   0   0     3480.75     3562.61     71.40 o
   8   0   0       76.30       61.21      4.43 o
  10   0   0      624.51      552.18     13.43 o
  14   0   0     2179.50     2240.43     37.90 o
  16   0   0     1750.36     1705.40     47.45 o
  18   0   0     1530.52     1420.94    103.93 o
  20   0   0     1556.51     1438.86     44.62 o
  22   0   0        3.93        4.10      7.08 o
  24   0   0       37.42       59.05     14.18 o
  26   0   0       26.04       24.53     11.07 o
  28   0   0      196.23      232.02     25.97 o
  30   0   0      190.45      192.73     25.88 o
  32   0   0        6.27       -0.88     11.17 o
   0   1   0     2701.14     2662.51     19.79 o
   1   1   0      467.77      523.12      6.14 o
   2   1   0       87.16       84.43      2.81 o
   3   1   0       52.45       55.39      2.56 o
   4   1   0      265.49      255.14      5.02 o
   5   1   0       44.87       48.62      2.70 o
   6   1   0     3309.19     3466.65     50.16 o
   7   1   0      145.33      148.95      4.31 o
   8   1   0     1840.62     1811.70     26.42 o
   9   1   0       51.55       55.37      2.84 o
  10   1   0     2972.37     2958.02     65.66 o
  11   1   0       52.88       69.31      5.23 o
  12   1   0     1449.57     1389.05     26.35 o
  13   1   0      636.00      642.09     14.24 o
  14   1   0      387.96      383.65     12.85 o
  15   1   0       15.65       13.57      3.63 o
  16   1   0     1398.93     1434.55     49.24 o
  17   1   0      464.38      480.25     14.17 o
  18   1   0      653.72      641.95     16.74 o
  19   1   0       20.98       19.58      5.49 o
  20   1   0      370.16      356.41     16.44 o
  21   1   0      212.60      217.61     14.14 o
  22   1   0      582.73      556.32     24.48 o
  23   1   0        0.40       -3.02      4.63 o
  24   1   0      289.52      279.98     16.72 o
  25   1   0       25.65       21.03      7.56 o
  26   1   0      118.74      123.42     13.56 o
  27   1   0       40.29       33.70      9.02 o
  28   1   0      146.84      135.04     15.26 o
  29   1   0        7.03       12.10      7.86 o
  30   1   0       61.58       60.48     12.21 o
  31   1   0        3.94        3.35      8.11 o
  32   1   0        4.23        0.02      7.63 o
  33   1   0       17.13       20.83     19.94 o
   0   2   0       22.79       16.42      3.22 o
   1   2   0        5.27       14.56      2.20 o
   2   2   0        8.95        8.40      1.90 o
   3   2   0     1051.09      975.91     12.29 o
   4   2   0       93.95      118.53      4.66 o
   5   2   0     1835.09     1846.95     17.08 o
   6   2   0     2347.47     2456.17     20.23 o
   7   2   0     1871.43     1869.01     28.45 o
   8   2   0      120.34      103.09      5.04 o
   9   2   0     1457.29     1417.65     21.49 o
  10   2   0      204.82      199.96      6.69 o
  11   2   0      879.03      885.42     17.40 o
  12   2   0     1082.78     1071.29     23.90 o
  13   2   0      801.22      783.82     21.92 o
  14   2   0      924.63      910.97     35.07 o
  15   2   0      447.05      443.58     13.82 o
  16   2   0      150.51      162.02      9.64 o
  17   2   0        2.31        4.80      3.78 o
  18   2   0       88.67       90.56      8.38 o
  19   2   0        1.64        1.99      3.80 o
  20   2   0      205.74      192.75     11.42 o
  21   2   0      312.38      280.39     15.47 o
  22   2   0      300.97      322.81     17.32 o
  23   2   0      216.93      216.66     15.49 o
  24   2   0       82.71       90.63     11.99 o
  25   2   0      190.79      195.35     16.20 o
  26   2   0        9.50        9.85      6.83 o
  27   2   0       78.34       67.65     13.94 o
  28   2   0      160.85      177.53     20.57 o
  29   2   0      130.16      140.71     22.55 o
  30   2   0       10.83       16.68     10.54 o
  31   2   0       87.00       90.90     17.51 o
   0   3   0      196.93      193.10      9.60 o
   1   3   0      688.66      683.68     12.15 o
   2   3   0      231.91      241.45      7.46 o
   3   3   0      158.97      136.63      5.91 o
   4   3   0      477.02      486.73     10.60 o
   5   3   0     4601.46     4722.91     32.55 o
   6   3   0      671.93      741.41     13.32 o
   7   3   0     1393.13     1396.96     18.37 o
   8   3   0       95.04      107.59      6.15 o
   9   3   0     1401.93     1374.04     18.90 o
  10   3   0      135.89      144.25      7.06 o
  11   3   0      776.00      767.72     15.25 o
  12   3   0       18.60       20.71      3.88 o
  13   3   0      747.69      742.99     21.52 o
  14   3   0       29.40       28.03      5.31 o
  15   3   0     1734.81     1734.81     47.40 o
  16   3   0       33.68       30.92      5.87 o
  17   3   0      497.17      481.72     16.24 o
  18   3   0       46.72       43.76      8.10 o
  19   3   0      441.55      453.10     19.48 o
  20   3   0       36.05       31.78      7.76 o
  21   3   0      254.59      252.97     15.92 o
  22   3   0       22.37       28.24      8.11 o
  23   3   0      247.69      291.41     21.88 o
  24   3   0       47.11       53.16     12.20 o
  25   3   0      203.41      212.11     21.16 o
  26   3   0       13.81       16.30      9.63 o
  27   3   0       63.70       54.20     13.70 o
  28   3   0       54.19       54.01     14.01 o
  29   3   0      198.59      210.67     23.41 o
  30   3   0       31.14       32.64     12.82 o
   0   4   0      177.12      171.27     11.35 o
   1   4   0      995.43     1000.91     17.26 o
   2   4   0      160.94      159.27      8.77 o
   3   4   0      943.88      945.22     17.15 o
   4   4   0       11.80       12.26      3.37 o
   5   4   0      231.63      228.20      8.88 o
   6   4   0       24.38       28.61      4.45 o
   7   4   0      274.50      269.12      9.77 o
   8   4   0       26.73       24.95      5.01 o
   9   4   0      315.79      312.95     12.36 o
  10   4   0        1.72        1.56      3.49 o
  11   4   0      199.65      193.18     10.76 o
  12   4   0        1.96        1.31      4.17 o
  13   4   0      232.65      247.48     16.10 o
  14   4   0       19.54       17.79      6.32 o
  15   4   0      728.64      736.78     24.25 o
  16   4   0       33.05       18.83      6.83 o
  17   4   0      350.79      362.50     18.26 o
  18   4   0        6.20        0.15      5.21 o
  19   4   0      255.03      251.74     17.54 o
  20   4   0        1.13       -1.11      5.50 o
  21   4   0      230.43      270.34     18.95 o
  22   4   0       11.82       15.10      7.85 o
  23   4   0       46.35       44.59     10.39 o
  24   4   0        2.93        6.58      8.73 o
  25   4   0       31.16       29.57     11.81 o
  26   4   0        3.05        1.15      9.16 o
  27   4   0       20.57       31.03     12.57 o
  28   4   0       14.74        5.03     12.40 o
   0   5   0      624.92      643.98     30.38 o
   1   5   0      679.18      719.77     19.33 o
   2   5   0      422.46      443.02     17.45 o
   3   5   0       34.44       47.33      7.60 o
   4   5   0       23.97       20.45      6.05 o
   5   5   0       47.85       50.07      8.05 o
   6   5   0       15.32       11.68      4.92 o
   7   5   0      110.40      123.53     10.22 o
   8   5   0       18.97       20.55      5.60 o
   9   5   0      190.59      216.47     12.52 o
  10   5   0        6.35        7.44      4.97 o
  11   5   0        3.18        1.95      5.02 o
  12   5   0        0.91        1.31      5.07 o
  13   5   0      119.64      131.27     13.34 o
  14   5   0       25.57       32.37      8.33 o
  15   5   0      141.35      150.13     14.78 o
  16   5   0       95.52      105.61     13.10 o
  17   5   0      111.04      129.46     14.52 o
  18   5   0       77.14       94.87     13.02 o
  19   5   0      187.94      203.71     17.75 o
  20   5   0       39.38       52.23     11.18 o
  21   5   0      121.00      115.25     15.09 o
  22   5   0        0.29        3.47      7.39 o
  23   5   0        3.53        5.57      8.39 o
  24   5   0        3.17        6.98      8.91 o
  25   5   0       34.93       26.35     18.40 o
   0   6   0      346.27      356.40     26.70 o
   1   6   0       47.03       48.34      9.79 o
   2   6   0       21.42        9.61      6.87 o
   3   6   0       74.96       81.25     11.57 o
   4   6   0       26.67       42.27      9.24 o
   5   6   0       21.60       20.01      7.51 o
   6   6   0       94.01      113.83     13.47 o
   7   6   0       18.77       24.15      8.00 o
   8   6   0      210.04      218.15     16.88 o
   9   6   0       79.38       86.38     14.15 o
  10   6   0      209.56      223.63     20.36 o
  11   6   0       10.88       13.75      8.89 o
  12   6   0       28.26       43.19     14.96 o
  13   6   0        6.48        7.43     11.10 o
  14   6   0      186.85      185.50     25.72 o
  15   6   0       16.10       21.80     10.68 o
  16   6   0       49.01       54.67     13.78 o
  17   6   0       18.92       16.92     10.91 o
  18   6   0       40.44       43.81     13.35 o
  19   6   0        9.95        9.42     10.37 o
  20   6   0      109.92      124.28     24.30 o
   0   7   0       24.93       25.32     21.89 o
   1   7   0        4.22       16.27     14.38 o
   2   7   0       33.02       23.43     14.84 o
   3   7   0        0.03        3.51     12.37 o
   4   7   0       90.00      103.27     23.05 o
   5   7   0        6.89       -0.44     12.39 o
   6   7   0       94.13      113.76     35.35 o
   7   7   0        3.49        4.08     17.18 o
   8   7   0       72.24       72.12     30.20 o
   1   0   1    10517.21     9990.91     73.35 o
   3   0   1     2139.52     2243.59     48.38 o
   5   0   1      207.73      185.24      5.18 o
   7   0   1     2335.39     2326.16     41.52 o
   9   0   1     4522.25     4574.11     77.82 o
  11   0   1       32.18       67.59     16.40 o
  13   0   1     2672.02     2666.15     80.35 o
  15   0   1     1679.12     1645.16     99.31 o
  17   0   1     1752.75     1748.99     36.24 o
  19   0   1     1365.16     1386.28     42.01 o
  21   0   1     1027.08      942.79     37.16 o
  23   0   1       10.57       22.88      9.88 o
  25   0   1      228.39      229.95     23.31 o
  27   0   1      186.52      155.18     21.77 o
  29   0   1       61.56       81.49     18.35 o
  31   0   1       44.48       43.68     16.04 o
  33   0   1       61.86       24.08     19.53 o
   0   1   1    11524.56    12008.17    335.82 o
   1   1   1     5657.40     5784.58     76.16 o
   2   1   1     1488.18     1485.76     14.40 o
   3   1   1     5362.85     5356.06     55.70 o
   4   1   1      517.76      522.50      9.43 o
   5   1   1      909.69      909.69     13.16 o
   6   1   1      892.70      900.93     14.00 o
   7   1   1      981.00      945.61     14.71 o
   8   1   1      492.16      530.78      6.84 o
   9   1   1     2432.80     2500.44     31.78 o
  10   1   1      837.12      848.89     11.29 o
  11   1   1      253.34      236.00      6.62 o
  12   1   1      683.62      746.28     11.22 o
  13   1   1      652.74      618.61     11.37 o
  14   1   1      831.18      863.65     16.81 o
  15   1   1     1507.48     1499.64     22.65 o
  16   1   1      359.80      373.42     12.34 o
  17   1   1      346.31      350.57     12.46 o
  18   1   1      207.19      222.42     10.67 o
  19   1   1      761.95      760.57     19.06 o
  20   1   1      355.07      338.20     15.87 o
  21   1   1      481.27      471.89     19.06 o
  22   1   1       98.90       96.77     11.02 o
  23   1   1       51.11       66.00     10.11 o
  24   1   1       82.01       84.46     11.96 o
  25   1   1      176.82      192.48     15.63 o
  26   1   1       19.25       14.75      7.18 o
  27   1   1       98.41       80.65     12.06 o
  28   1   1        9.55        1.67      6.66 o
  29   1   1      109.24      113.00     14.49 o
  30   1   1       42.00       32.73      9.78 o
  31   1   1      104.43       91.34     16.93 o
  32   1   1       13.69        8.75      9.71 o
  33   1   1       36.62       24.18     21.86 o
   0   2   1      924.69      865.21     20.02 o
   1   2   1      408.52      405.32      8.31 o
   2   2   1      410.54      377.42      6.14 o
   3   2   1      806.35      804.21     13.88 o
   4   2   1     1529.56     1514.79     23.46 o
   5   2   1     3616.31     3641.67    130.16 o
   6   2   1     3185.96     3221.42    121.67 o
   7   2   1      852.76      873.53     19.62 o
   8   2   1     1233.21     1309.54     43.07 o
   9   2   1     1706.53     1735.10     33.44 o
  10   2   1      755.64      764.06     16.85 o
  11   2   1      501.22      496.11      9.85 o
  12   2   1      664.96      661.85     11.17 o
  13   2   1      246.31      242.31      7.71 o
  14   2   1      424.26      413.92     12.27 o
  15   2   1     1036.26     1057.44     20.04 o
  16   2   1      139.13      147.30      8.39 o
  17   2   1     1247.71     1213.84     31.98 o
  18   2   1       63.36       66.77      7.40 o
  19   2   1      338.92      336.45     13.69 o
  20   2   1       72.01       78.10      8.39 o
  21   2   1      128.98      124.75     10.31 o
  22   2   1      254.39      263.24     15.69 o
  23   2   1      139.17      144.28     13.52 o
  24   2   1      193.14      169.72     18.02 o
  25   2   1      210.69      183.28     19.20 o
  26   2   1       81.76       74.89     13.91 o
  27   2   1       57.17       55.78     13.09 o
  28   2   1      136.78      162.64     19.74 o
  29   2   1      109.47      104.33     17.47 o
  30   2   1      140.26      150.49     20.12 o
  31   2   1       24.11       12.47     10.54 o
  32   2   1       16.76       12.30     19.38 o
   0   3   1      377.59      340.94     14.25 o
   1   3   1       79.04       72.60      4.38 o
   2   3   1      598.61      529.18      9.21 o
   3   3   1      132.78      121.95      4.90 o
   4   3   1      454.02      404.27      9.15 o
   5   3   1      275.06      283.17      6.91 o
   6   3   1     3102.12     3162.09     63.18 o
   7   3   1      246.31      266.24      8.63 o
   8   3   1      711.17      664.43     19.76 o
   9   3   1      149.20      157.63      6.23 o
  10   3   1      506.61      491.63     10.31 o
  11   3   1       33.45       26.90      3.37 o
  12   3   1      921.76      908.15     20.80 o
  13   3   1      117.24      112.74      9.04 o
  14   3   1     1008.72      998.19     22.27 o
  15   3   1      371.13      372.81     14.41 o
  16   3   1      154.12      169.50     11.27 o
  17   3   1      377.20      366.73     17.03 o
  18   3   1       14.82       15.45      6.16 o
  19   3   1      184.76      162.34     13.62 o
  20   3   1      212.44      208.10     15.28 o
  21   3   1       48.26       46.55      9.21 o
  22   3   1      352.00      349.14     18.68 o
  23   3   1        9.65       11.21      8.32 o
  24   3   1      171.96      192.93     19.63 o
  25   3   1       37.32       32.61     10.93 o
  26   3   1       27.53       23.19     10.74 o
  27   3   1       20.97       19.17     10.38 o
  28   3   1      183.96      176.42     21.60 o
  29   3   1       14.12       10.52     10.10 o
  30   3   1       64.88       86.93     29.81 o
   0   4   1     1297.88     1298.61     40.59 o
   1   4   1      235.77      231.96      8.23 o
   2   4   1      569.58      558.76     14.91 o
   3   4   1       48.81       53.93      5.78 o
   4   4   1      240.16      236.27      9.68 o
   5   4   1       39.96       36.59      4.80 o
   6   4   1      555.07      539.58     13.11 o
   7   4   1       35.88       32.31      4.65 o
   8   4   1      168.52      167.29      8.89 o
   9   4   1       14.08       16.71      4.29 o
  10   4   1      300.43      302.36     11.19 o
  11   4   1       34.99       26.12      4.95 o
  12   4   1      245.50      257.68     12.88 o
  13   4   1       10.74        6.45      4.72 o
  14   4   1      510.26      503.98     17.91 o
  15   4   1      139.32      142.04     11.64 o
  16   4   1      517.49      539.35     21.57 o
  17   4   1       52.24       48.97      9.39 o
  18   4   1      285.01      300.78     17.20 o
  19   4   1       70.81       52.11      9.95 o
  20   4   1      289.84      297.64     18.33 o
  21   4   1        2.46        0.71      6.31 o
  22   4   1      158.34      156.20     15.92 o
  23   4   1       17.46       15.69      7.97 o
  24   4   1       67.43       57.53     13.83 o
  25   4   1        6.61        2.43      8.93 o
  26   4   1       14.25       21.23     10.84 o
  27   4   1        7.87        6.08      9.91 o
  28   4   1       53.46       45.46     24.59 o
   0   5   1     2052.53     2060.56     77.38 o
   1   5   1      274.14      283.29     12.31 o
   2   5   1      191.27      207.61     11.30 o
   3   5   1       23.12       31.11      5.86 o
   4   5   1      191.93      183.72     10.86 o
   5   5   1       27.90       28.92      5.67 o
   6   5   1      196.01      203.96     11.21 o
   7   5   1       64.86       69.13      7.21 o
   8   5   1       96.88      113.57      9.38 o
   9   5   1       45.20       46.36      6.79 o
  10   5   1      133.16      153.39     11.87 o
  11   5   1       31.66       41.18      8.60 o
  12   5   1        8.67        8.49      5.35 o
  13   5   1        8.00        5.51      5.97 o
  14   5   1      134.99      137.24     14.00 o
  15   5   1       73.28       69.36     11.06 o
  16   5   1      109.44      125.96     13.87 o
  17   5   1       62.63       71.42     11.72 o
  18   5   1       90.45       70.73     15.62 o
  19   5   1       63.95       61.12     13.66 o
  20   5   1      142.30      129.89     18.19 o
  21   5   1       32.09       40.48     12.65 o
  22   5   1       11.62        1.94      9.07 o
  23   5   1        9.21        7.51      9.94 o
  24   5   1       20.37       10.56     10.79 o
   0   6   1      202.12      188.52     24.54 o
   1   6   1      300.76      320.62     20.09 o
   2   6   1       19.29       10.85      7.62 o
   3   6   1       32.69       36.71      9.49 o
   4   6   1       35.84       37.46      9.69 o
   5   6   1       78.09      110.40     14.32 o
   6   6   1       50.87       46.86     10.40 o
   7   6   1      108.00      125.12     16.76 o
   8   6   1       44.45       48.11     19.64 o
   9   6   1      135.49      123.27     31.67 o
  10   6   1       53.39       44.01     21.28 o
  11   6   1       36.30       38.63     11.62 o
  12   6   1       39.91       43.41     11.99 o
  13   6   1       54.63       57.82     13.14 o
  14   6   1       11.24       13.64      9.80 o
  15   6   1       32.29       28.93     11.43 o
  16   6   1       30.47       23.91     10.91 o
  17   6   1       34.01       34.03     12.57 o
  18   6   1       23.30       30.62     12.22 o
  19   6   1       15.49       19.41     11.99 o
  20   6   1       22.13       17.17     19.95 o
   0   7   1        0.19        3.54     17.18 o
   1   7   1       18.33       26.83     16.28 o
   2   7   1        9.10        8.98     12.45 o
   3   7   1       17.27       35.58     16.23 o
   4   7   1        4.97       12.05     13.33 o
   5   7   1       90.22       99.85     22.89 o
   6   7   1       20.94        9.64     20.74 o
   7   7   1       86.28       76.30     29.76 o
   8   7   1        1.07       -8.14     15.91 o
  10   7   1        3.24       17.27     19.76 o
  11   7   1       50.44       43.05     24.32 o
   0   0   2    15994.45    15831.20    118.67 o
   2   0   2      269.88      277.82     11.24 o
   4   0   2     1725.96     1740.29     50.84 o
   6   0   2     2088.55     2168.35     50.76 o
   8   0   2      978.54      955.43     25.62 o
  10   0   2     2253.66     2326.69     84.80 o
  12   0   2      686.51      641.67     13.45 o
  14   0   2      946.56      990.63     21.97 o
  16   0   2     1114.10     1136.82     18.81 o
  18   0   2      483.99      465.98     26.65 o
  20   0   2      569.42      551.18     27.78 o
  22   0   2      419.29      390.10     25.44 o
  24   0   2      308.22      328.76     24.83 o
  26   0   2      116.14      127.87     19.63 o
  28   0   2      147.35      140.95     21.82 o
  30   0   2      142.78      123.55     21.91 o
  32   0   2        5.21        5.29     11.84 o
   0   1   2    21837.57    21421.85    135.10 o
   1   1   2     8108.23     8038.69     58.52 o
   2   1   2      275.24      262.57      5.48 o
   3   1   2     3105.42     3108.33     36.07 o
   4   1   2      796.73      718.14     15.02 o
   5   1   2     1455.05     1490.08     20.17 o
   6   1   2     3780.93     3780.04     48.08 o
   7   1   2     1209.43     1224.41     15.91 o
   8   1   2     1096.98     1129.73     11.63 o
   9   1   2      583.79      586.82      8.70 o
  10   1   2      959.51      933.04     14.99 o
  11   1   2      651.85      723.53      9.71 o
  12   1   2      776.84      758.32     14.39 o
  13   1   2      186.02      182.47      7.04 o
  14   1   2     1434.05     1439.77     22.93 o
  15   1   2       97.94      102.99      5.94 o
  16   1   2      585.18      602.00     12.91 o
  17   1   2      798.41      794.83     16.22 o
  18   1   2      414.56      398.03     12.08 o
  19   1   2       19.07       20.28      5.19 o
  20   1   2      595.57      603.45     17.93 o
  21   1   2       92.88       83.93     10.19 o
  22   1   2      254.99      269.15     15.56 o
  23   1   2      116.56      110.22     12.14 o
  24   1   2      169.60      191.73     15.08 o
  25   1   2       51.98       45.58      9.28 o
  26   1   2       65.62       64.31     10.86 o
  27   1   2       46.62       53.80     10.42 o
  28   1   2      201.15      216.33     21.39 o
  29   1   2       45.81       56.52     13.42 o
  30   1   2       95.88       97.92     16.75 o
  31   1   2       34.99       32.95     11.74 o
  32   1   2       11.01       10.68     10.53 o
  33   1   2       38.61       28.13     23.67 o
   0   2   2     1106.63     1076.13     36.46 o
   1   2   2      317.29      296.83     11.59 o
   2   2   2     1419.96     1358.52     90.38 o
   3   2   2        6.40        7.10      2.11 o
   4   2   2      642.77      567.65     33.93 o
   5   2   2     1209.82     1232.06     17.22 o
   6   2   2     2731.27     2874.42     50.73 o
   7   2   2      604.38      589.20     12.20 o
   8   2   2      798.58      815.24     18.80 o
   9   2   2      935.42      894.69     25.77 o
  10   2   2      767.57      767.39     11.45 o
  11   2   2      424.87      426.87      8.38 o
  12   2   2      877.31      871.65     11.84 o
  13   2   2      938.65      907.37     16.17 o
  14   2   2      244.48      241.72      8.10 o
  15   2   2     1205.22     1168.88     25.01 o
  16   2   2      197.43      192.49      8.97 o
  17   2   2      348.12      359.55     11.94 o
  18   2   2       75.92       87.28      7.43 o
  19   2   2      495.77      503.79     16.82 o
  20   2   2       39.26       35.95      6.77 o
  21   2   2      400.67      379.09     18.09 o
  22   2   2      298.52      295.76     19.72 o
  23   2   2       89.03       89.00     13.87 o
  24   2   2      124.32      139.56     16.97 o
  25   2   2      108.91      115.72     16.37 o
  26   2   2       33.76       27.25     10.40 o
  27   2   2       36.50       35.80     11.52 o
  28   2   2      133.60      133.59     18.71 o
  29   2   2       61.16       53.06     13.94 o
  30   2   2       36.97       40.51     12.86 o
  31   2   2        6.45       10.51     10.62 o
  32   2   2       41.53       24.19     21.84 o
   0   3   2      685.10      675.29     25.82 o
   1   3   2      469.35      451.90     10.52 o
   2   3   2      294.56      289.56      6.71 o
   3   3   2      574.51      555.12     22.34 o
   4   3   2       17.62       15.20      2.96 o
   5   3   2     1071.93     1068.72     19.79 o
   6   3   2      188.05      173.12      7.44 o
   7   3   2      386.14      360.63     10.42 o
   8   3   2        0.80       -1.07      2.35 o
   9   3   2      593.10      567.76     13.16 o
  10   3   2       39.51       32.58      4.59 o
  11   3   2      385.73      372.63     14.96 o
  12   3   2       90.40       95.93      6.39 o
  13   3   2      248.95      259.83     10.41 o
  14   3   2      170.93      175.70     10.94 o
  15   3   2      952.62      929.53     22.41 o
  16   3   2      107.60      107.99      9.74 o
  17   3   2      203.30      190.39     12.17 o
  18   3   2      124.92      134.47     11.17 o
  19   3   2      322.17      306.34     14.69 o
  20   3   2       53.96       52.16      8.25 o
  21   3   2      246.00      245.10     16.71 o
  22   3   2       14.07       15.73      7.53 o
  23   3   2      145.52      130.59     14.15 o
  24   3   2        7.28        1.93      7.27 o
  25   3   2      103.93       94.36     15.60 o
  26   3   2        0.70       -5.74      7.03 o
  27   3   2       43.31       43.80     12.92 o
  28   3   2        8.44       13.43     10.23 o
  29   3   2      100.10       92.02     17.11 o
  30   3   2        5.14        0.83     16.67 o
   0   4   2     1027.52      985.39     25.90 o
   1   4   2     1302.77     1295.98     41.43 o
   2   4   2      215.41      194.56      9.15 o
   3   4   2      497.04      498.42     13.35 o
   4   4   2        6.35        8.72      3.60 o
   5   4   2      752.51      755.30     19.82 o
   6   4   2      194.79      201.08      9.56 o
   7   4   2      486.76      458.50     13.46 o
   8   4   2       36.50       36.14      5.37 o
   9   4   2      400.25      402.01     12.94 o
  10   4   2        4.94        1.38      3.26 o
  11   4   2       64.63       79.36      8.24 o
  12   4   2       87.35       70.63      8.02 o
  13   4   2      199.27      219.51     12.98 o
  14   4   2       32.94       37.71      7.19 o
  15   4   2      405.34      424.84     17.04 o
  16   4   2      127.74      117.68     11.23 o
  17   4   2       36.85       34.32      7.37 o
  18   4   2      169.52      161.98     13.20 o
  19   4   2      197.08      204.52     14.64 o
  20   4   2       53.31       43.07     11.52 o
  21   4   2      134.85      146.24     18.42 o
  22   4   2       43.65       44.66     12.06 o
  23   4   2       16.82       14.73      9.73 o
  24   4   2       25.21       21.04     11.17 o
  25   4   2       69.87       95.98     20.98 o
  26   4   2        0.80        0.68     11.34 o
   0   5   2      136.37      139.71     19.21 o
   1   5   2      146.86      158.12     14.22 o
   2   5   2       54.07       61.57      9.87 o
   3   5   2      182.18      199.47     15.34 o
   4   5   2       16.91       18.02      6.76 o
   5   5   2       70.17       75.74     10.71 o
   6   5   2       93.23       97.69     11.69 o
   7   5   2      187.90      202.12     14.94 o
   8   5   2      120.40      133.10     13.14 o
   9   5   2      356.41      345.82     15.62 o
  10   5   2      108.47      121.40     13.03 o
  11   5   2      102.91      118.42     15.54 o
  12   5   2       13.35        9.86      7.52 o
  13   5   2      231.57      250.57     17.96 o
  14   5   2      116.54      106.81     13.53 o
  15   5   2      197.96      209.66     17.50 o
  16   5   2       37.38       28.69      9.07 o
  17   5   2      183.70      178.66     17.15 o
  18   5   2       22.96       21.70     10.07 o
  19   5   2       79.07       90.33     15.96 o
  20   5   2       56.39       70.09     14.96 o
  21   5   2      122.57      127.72     22.21 o
  22   5   2       12.17        9.63     10.20 o
  23   5   2       21.30       22.36     11.53 o
  24   5   2       23.05       18.14     18.76 o
   0   6   2      258.91      249.24     27.35 o
   1   6   2      122.77      132.32     15.60 o
   2   6   2       60.76       51.84     10.97 o
   3   6   2       14.28       16.55      8.35 o
   4   6   2       60.68       63.28     11.70 o
   5   6   2       63.47       60.31     11.42 o
   6   6   2       52.03       64.98     11.68 o
   7   6   2       41.77       42.54     10.22 o
   8   6   2       64.28       63.30     13.69 o
   9   6   2       57.34       59.26     16.87 o
  10   6   2       43.75       30.09     14.10 o
  11   6   2       17.29       28.76     13.51 o
  12   6   2       19.50       23.58     10.62 o
  13   6   2       43.27       53.63     11.74 o
  14   6   2       39.15       27.26     11.50 o
  15   6   2       52.60       60.85     14.14 o
  16   6   2       37.93       32.78     12.21 o
  17   6   2        5.32        2.37      9.76 o
  18   6   2       13.84        5.24      9.48 o
   0   7   2      126.42      123.57     24.07 o
   1   7   2        5.44        8.10      8.72 o
   2   7   2       13.77       17.80      9.81 o
   3   7   2       14.63       23.34     10.50 o
   4   7   2       36.11       54.04     12.79 o
   5   7   2       26.35       24.19     12.09 o
   6   7   2       89.21      121.15     24.38 o
   1   0   3      282.30      260.28     13.12 o
   3   0   3     2699.67     2557.10     39.67 o
   5   0   3     1476.97     1443.35     78.32 o
   7   0   3     1382.34     1368.23     54.62 o
   9   0   3     2037.25     2044.24     56.99 o
  11   0   3     1069.47     1048.43     23.81 o
  13   0   3     1548.89     1492.59     45.29 o
  15   0   3     1564.41     1522.11     37.00 o
  17   0   3      754.48      753.46     27.26 o
  19   0   3      303.65      310.39     17.17 o
  21   0   3      605.70      643.02     31.14 o
  23   0   3      180.30      216.09     21.68 o
  25   0   3      195.90      186.44     21.85 o
  27   0   3       92.22       84.30     17.72 o
  29   0   3      122.17      122.27     20.84 o
  31   0   3      129.68      101.83     30.78 o
   0   1   3     4613.59     4536.44     55.04 o
   1   1   3     1254.65     1243.85     20.52 o
   2   1   3      235.06      234.39      9.83 o
   3   1   3      121.57      102.26      4.73 o
   4   1   3      209.66      193.32      7.41 o
   5   1   3     3344.43     3493.39     58.15 o
   6   1   3     1104.93     1227.24     24.07 o
   7   1   3     2138.83     2206.42     43.96 o
   8   1   3      375.20      393.88      9.51 o
   9   1   3     2554.57     2610.64     35.84 o
  10   1   3      314.32      293.97      7.23 o
  11   1   3      322.19      326.11      7.70 o
  12   1   3      173.22      182.66      6.13 o
  13   1   3      948.53      959.57     15.05 o
  14   1   3      178.97      178.76      6.18 o
  15   1   3      935.72      958.09     18.06 o
  16   1   3      612.36      602.53     13.11 o
  17   1   3      126.94      125.05      7.24 o
  18   1   3      569.59      573.68     14.79 o
  19   1   3      376.33      371.14     14.54 o
  20   1   3      228.51      214.33     11.86 o
  21   1   3      366.85      367.30     17.07 o
  22   1   3       92.06       85.38     10.71 o
  23   1   3      121.29      148.44     13.37 o
  24   1   3       37.43       33.91      9.90 o
  25   1   3      319.98      294.13     21.16 o
  26   1   3       21.12       14.07      8.99 o
  27   1   3      149.79      139.90     17.81 o
  28   1   3       51.15       58.24     13.42 o
  29   1   3      136.43      145.49     19.37 o
  30   1   3       32.90       35.57     12.49 o
  31   1   3       20.75       14.09     10.57 o
  32   1   3       41.31       35.81     16.75 o
   0   2   3     5249.95     5058.96     85.03 o
   1   2   3     1890.82     1830.76     35.21 o
   2   2   3      690.00      682.18     18.83 o
   3   2   3     1488.06     1406.00     35.97 o
   4   2   3      295.35      283.27      8.10 o
   5   2   3      809.28      805.58     16.72 o
   6   2   3      812.42      793.79     15.79 o
   7   2   3       90.64       79.75      5.29 o
   8   2   3      302.72      285.19      9.37 o
   9   2   3      187.25      177.88      7.79 o
  10   2   3      265.69      250.24      6.72 o
  11   2   3      369.87      391.71      8.53 o
  12   2   3      140.48      145.15      5.73 o
  13   2   3      129.75      135.83      7.84 o
  14   2   3      803.46      790.83     16.80 o
  15   2   3      903.09      889.60     18.16 o
  16   2   3      311.99      314.07     13.34 o
  17   2   3      395.93      383.27     14.55 o
  18   2   3      259.79      264.92     12.82 o
  19   2   3      269.78      269.71     13.07 o
  20   2   3      401.97      387.29     18.20 o
  21   2   3      140.14      142.08     13.32 o
  22   2   3       71.77       72.05     10.79 o
  23   2   3       64.81       82.14     13.50 o
  24   2   3       49.38       56.35     12.30 o
  25   2   3       16.24       18.41      9.04 o
  26   2   3       21.80       16.10      9.42 o
  27   2   3        9.82       10.02      9.02 o
  28   2   3       77.87       73.57     15.00 o
  29   2   3       33.35       33.89     12.25 o
  30   2   3       21.19       21.55     11.31 o
  31   2   3       66.98       80.17     20.28 o
   0   3   3     1996.68     1833.54    289.62 o
   1   3   3      309.76      307.22      9.96 o
   2   3   3     1123.50      996.07     91.66 o
   3   3   3       17.04       19.97      3.80 o
   4   3   3      374.03      363.65     10.92 o
   5   3   3       67.86       66.06      5.81 o
   6   3   3      533.60      480.41     38.52 o
   7   3   3      126.43      130.59      7.94 o
   8   3   3      356.51      363.63     13.59 o
   9   3   3      194.98      154.90     12.05 o
  10   3   3      340.01      358.06     12.18 o
  11   3   3       27.61       30.93      4.80 o
  12   3   3      328.66      331.95     26.97 o
  13   3   3       62.82       61.61      6.67 o
  14   3   3      246.73      252.38     12.20 o
  15   3   3      100.66      110.46      9.76 o
  16   3   3      563.68      554.00     18.20 o
  17   3   3       75.89       77.33      9.06 o
  18   3   3      309.92      298.46     14.63 o
  19   3   3      131.82      129.86     11.57 o
  20   3   3      200.26      197.50     13.66 o
  21   3   3       56.63       62.47      9.31 o
  22   3   3      200.77      176.48     18.59 o
  23   3   3       11.42        6.33      8.28 o
  24   3   3       56.77       51.10     17.86 o
  25   3   3       41.32       36.21     14.45 o
  26   3   3       27.70       33.36     14.66 o
  27   3   3       12.05        3.43     11.40 o
  28   3   3       65.20       61.88     18.08 o
   0   4   3     1529.72     1277.71    132.91 o
   1   4   3      137.15      131.50     11.90 o
   2   4   3       61.61       82.66      9.97 o
   3   4   3       13.21       13.49      5.47 o
   4   4   3      259.09      260.78     14.02 o
   5   4   3      192.34      195.58     13.62 o
   6   4   3      904.34      830.92     62.08 o
   7   4   3       72.33       63.80      8.81 o
   8   4   3      271.74      252.99     12.41 o
   9   4   3       12.06       11.03      4.90 o
  10   4   3      343.53      363.10     14.73 o
  11   4   3       94.65       83.51     10.42 o
  12   4   3      120.26      151.00     13.36 o
  13   4   3       15.38       17.63      6.81 o
  14   4   3      512.03      498.87     21.65 o
  15   4   3       37.00       38.83      8.79 o
  16   4   3       90.66       87.61     11.90 o
  17   4   3      209.53      200.33     16.61 o
  18   4   3       96.37      100.40     13.08 o
  19   4   3        4.08        3.95      6.29 o
  20   4   3      242.12      246.63     18.76 o
  21   4   3        6.19        8.26      7.44 o
  22   4   3       52.17       45.09     10.69 o
  23   4   3       40.13       34.95     11.78 o
  24   4   3       89.81       72.33     15.11 o
  25   4   3        4.79        5.34     11.45 o
   0   5   3      227.33      230.33     23.77 o
   1   5   3       77.88       91.50     12.10 o
   2   5   3       54.22       66.34     10.57 o
   3   5   3       16.03       18.10      7.22 o
   4   5   3      255.74      250.12     16.51 o
   5   5   3       95.17       98.17     12.23 o
   6   5   3      247.31      252.81     16.70 o
   7   5   3       41.23       52.00      9.50 o
   8   5   3      199.65      205.23     15.94 o
   9   5   3       46.18       39.69     10.60 o
  10   5   3      210.21      189.10     18.59 o
  11   5   3       23.35       28.12     12.35 o
  12   5   3      145.03      160.93     18.34 o
  13   5   3       66.26       73.84     13.78 o
  14   5   3       63.99       75.54     12.21 o
  15   5   3       89.81       84.11     12.81 o
  16   5   3       74.56       88.72     13.69 o
  17   5   3        4.28        8.60      7.86 o
  18   5   3       11.85       12.15      8.16 o
  19   5   3       25.70       15.72      8.94 o
  20   5   3       23.80       24.23      9.87 o
  21   5   3       21.49       24.06     11.67 o
  22   5   3       77.65       52.54     14.40 o
  23   5   3       19.37        5.60     18.60 o
   0   6   3      161.20      172.28     24.78 o
   1   6   3       63.48       64.43     12.06 o
   2   6   3        7.16        2.50      6.88 o
   3   6   3       66.70       82.60     13.07 o
   4   6   3       32.07       35.38     10.01 o
   5   6   3       98.38       97.37     14.04 o
   6   6   3      101.29      123.69     15.49 o
   7   6   3      107.67      108.75     17.08 o
   8   6   3       26.37       31.39     11.14 o
   9   6   3       58.33       72.83     18.41 o
  10   6   3       18.53       23.83     14.51 o
  11   6   3       40.77       24.89     13.42 o
  12   6   3       45.19       36.29     15.56 o
  13   6   3       30.31       29.49     11.84 o
  14   6   3       64.76       54.51     14.92 o
  15   6   3       36.53       37.58     13.56 o
  16   6   3       16.01        9.84     10.60 o
  17   6   3       47.51       48.65     17.74 o
   0   7   3       56.98       51.27     17.92 o
   1   7   3      136.73      127.76     17.43 o
   2   7   3        2.15        5.94      9.13 o
   3   7   3        3.86        5.37      8.92 o
   4   7   3        6.21        4.23     12.90 o
   5   7   3       49.51       37.84     21.75 o
   6   7   3        2.32       -0.94     16.91 o
   0   0   4      714.38      655.83     33.71 o
   2   0   4      507.41      449.84     19.73 o
   4   0   4     2657.92     2563.96     46.06 o
   6   0   4     5980.53     6109.36    224.08 o
   8   0   4     2407.33     2471.47    125.13 o
  10   0   4     1508.88     1515.13     36.92 o
  12   0   4     1549.21     1585.34     47.82 o
  14   0   4      744.66      735.17     22.20 o
  16   0   4       45.37       53.97      9.04 o
  18   0   4       66.60       71.83     12.30 o
  20   0   4       93.63      108.99     15.59 o
  22   0   4      519.63      550.60     30.40 o
  24   0   4      356.22      355.66     26.38 o
  26   0   4      166.80      166.81     25.49 o
  28   0   4      255.67      285.86     42.90 o
  30   0   4      197.78      221.33     41.39 o
   0   1   4     2320.90     2249.22     44.38 o
   1   1   4      136.24      134.61     10.61 o
   2   1   4      176.79      175.90      9.40 o
   3   1   4      315.80      352.82      9.82 o
   4   1   4      622.42      624.46     19.52 o
   5   1   4      295.95      319.25     14.12 o
   6   1   4     1758.89     1819.32     68.80 o
   7   1   4       82.07       76.93      6.04 o
   8   1   4      318.41      314.21      9.40 o
   9   1   4      155.58      151.17      6.66 o
  10   1   4      609.55      586.46     12.19 o
  11   1   4      114.19      119.38      5.87 o
  12   1   4      621.81      601.69     11.53 o
  13   1   4       86.35       96.88      5.76 o
  14   1   4     1202.88     1221.37     20.22 o
  15   1   4      465.29      473.35     12.22 o
  16   1   4      394.67      401.16     14.25 o
  17   1   4      430.93      434.55     13.59 o
  18   1   4      172.39      171.99     10.93 o
  19   1   4      179.31      192.78     11.75 o
  20   1   4      348.07      345.97     17.10 o
  21   1   4       88.15       79.22     10.93 o
  22   1   4      208.97      234.84     19.01 o
  23   1   4       49.46       50.11     11.55 o
  24   1   4      147.53      170.43     17.96 o
  25   1   4       20.44       15.73      8.75 o
  26   1   4       19.73       17.99      9.62 o
  27   1   4       11.54       16.00      9.48 o
  28   1   4      119.03      138.68     18.52 o
  29   1   4       16.91       26.05     11.76 o
  30   1   4       71.22       62.65     15.20 o
  31   1   4        0.06        1.83      9.74 o
   0   2   4     3821.25     3709.85     61.07 o
   1   2   4     2560.88     2497.60     35.53 o
   2   2   4      284.27      273.82     12.39 o
   3   2   4      482.88      463.45     15.67 o
   4   2   4       59.32       60.69      7.51 o
   5   2   4      386.88      375.85     14.23 o
   6   2   4      255.04      239.38     11.68 o
   7   2   4      153.06      158.60      7.49 o
   8   2   4      167.22      162.37      7.35 o
   9   2   4      381.58      392.96     10.96 o
  10   2   4      170.80      163.45      7.76 o
  11   2   4        8.96        9.94      3.34 o
  12   2   4      325.43      333.93     10.14 o
  13   2   4       72.37       83.21      7.19 o
  14   2   4      205.33      209.93      9.97 o
  15   2   4      401.08      414.03     13.43 o
  16   2   4      325.55      326.39     12.43 o
  17   2   4      127.68      159.59     11.27 o
  18   2   4      212.70      211.36     12.52 o
  19   2   4      369.47      360.92     15.44 o
  20   2   4      162.79      169.68     14.31 o
  21   2   4      115.17      114.46     12.78 o
  22   2   4      169.91      194.19     15.87 o
  23   2   4        5.30       15.08     10.88 o
  24   2   4       48.24       66.24     16.67 o
  25   2   4       33.13       37.36     13.84 o
  26   2   4       13.73        7.12     10.71 o
  27   2   4       34.66       41.14     15.82 o
  28   2   4       34.10       22.70     13.65 o
  29   2   4       44.84       43.50     18.32 o
  30   2   4       22.54       10.46     17.91 o
   0   3   4     1124.30      859.79    217.93 o
   1   3   4     1828.04     1643.19     36.73 o
   2   3   4      345.51      295.23     39.33 o
   3   3   4      680.07      605.37     22.51 o
   4   3   4       58.93       47.52      7.62 o
   5   3   4      236.27      234.39     12.76 o
   6   3   4       86.69       67.18     12.78 o
   7   3   4      415.56      419.70     19.11 o
   8   3   4        9.38       13.39      5.00 o
   9   3   4      475.85      471.92     15.81 o
  10   3   4       35.40       36.09      6.27 o
  11   3   4      189.41      191.91     11.13 o
  12   3   4       29.45       21.67      6.37 o
  13   3   4      205.51      216.55     14.58 o
  14   3   4        4.38        9.36      4.94 o
  15   3   4      465.74      430.68     19.13 o
  16   3   4       15.29       12.20      6.35 o
  17   3   4      353.37      330.58     17.85 o
  18   3   4       24.29       28.96      8.18 o
  19   3   4      297.79      312.56     18.20 o
  20   3   4       16.53       19.02      7.67 o
  21   3   4      209.67      182.25     19.29 o
  22   3   4       16.12       15.49      9.61 o
  23   3   4       29.49       22.98     10.74 o
  24   3   4       11.44       12.44     11.70 o
  25   3   4       44.56       20.08     13.66 o
  26   3   4        0.31        2.50     11.08 o
  27   3   4       50.43       63.33     18.31 o
   0   4   4       75.96       83.42     15.33 o
   1   4   4      177.33      172.66     13.85 o
   2   4   4      116.56       97.43     11.42 o
   3   4   4       40.92       52.85      8.95 o
   4   4   4        6.24        8.41      5.27 o
   5   4   4      366.34      350.41     19.75 o
   6   4   4       12.97       16.21      6.30 o
   7   4   4      391.67      378.63     17.66 o
   8   4   4       45.30       44.21      8.64 o
   9   4   4      582.96      528.63     20.50 o
  10   4   4       62.77       35.21      9.67 o
  11   4   4      189.65      183.07     22.26 o
  12   4   4        8.42        5.45      5.74 o
  13   4   4      295.36      292.72     16.79 o
  14   4   4       15.91        8.83      6.52 o
  15   4   4      337.47      327.24     19.06 o
  16   4   4        3.76        3.10      6.52 o
  17   4   4        8.36       11.79      7.11 o
  18   4   4       12.70        8.54      7.29 o
  19   4   4      152.63      149.09     16.22 o
  20   4   4        5.66        6.46      7.90 o
  21   4   4      144.25      130.30     15.96 o
  22   4   4        3.99        8.32      9.49 o
  23   4   4       66.27       50.83     13.57 o
  24   4   4        4.13        5.75      9.36 o
   0   5   4        8.65        2.04      8.86 o
   1   5   4       34.69       24.76      8.04 o
   2   5   4        4.13        5.63      6.23 o
   3   5   4      131.51      140.44     14.93 o
   4   5   4       82.82       80.27     11.97 o
   5   5   4      225.27      235.31     17.39 o
   6   5   4      133.91      128.94     14.32 o
   7   5   4      148.85      147.70     14.93 o
   8   5   4       71.46       68.87     11.23 o
   9   5   4      123.05      117.65     16.33 o
  10   5   4       53.24       47.05     11.93 o
  11   5   4       66.03       78.15     14.17 o
  12   5   4       29.81       38.87     14.55 o
  13   5   4       81.00       83.00     18.85 o
  14   5   4       56.28       49.70     13.13 o
  15   5   4      106.28      113.32     15.18 o
  16   5   4       11.92       14.53      8.38 o
  17   5   4      130.65      114.32     15.40 o
  18   5   4       14.13        9.65      8.06 o
  19   5   4       19.12       17.87      9.51 o
  20   5   4        7.53        3.62      7.95 o
  21   5   4       44.68       72.19     19.90 o
  22   5   4       21.34       17.14     14.46 o
   0   6   4       62.02       84.73     19.99 o
   1   6   4       27.73       23.36      9.14 o
   2   6   4       54.63       55.35     12.16 o
   3   6   4       13.32       18.73      8.83 o
   4   6   4       34.49       42.59     11.42 o
   5   6   4       70.53       71.78     13.27 o
   6   6   4      101.17      129.42     19.25 o
   7   6   4       22.28       12.56     10.40 o
   8   6   4       26.67       22.05     10.74 o
   9   6   4       26.50       16.97     10.34 o
  10   6   4       18.57       18.05     13.44 o
  11   6   4        4.95        6.48     11.45 o
  12   6   4       50.18       56.89     17.77 o
  13   6   4       32.68       27.20     15.95 o
  14   6   4      106.26       98.87     22.36 o
  15   6   4       33.90       19.67     20.84 o
   0   7   4      194.74      177.17     41.00 o
   1   7   4        0.28        0.65     20.33 o
   2   7   4       49.06       54.36     26.99 o
   1   0   5      271.68      252.48     17.12 o
   3   0   5      535.62      535.72     24.33 o
   5   0   5     3700.32     3604.11     61.66 o
   7   0   5     1603.69     1633.36     91.91 o
   9   0   5     1304.11     1295.48     73.56 o
  11   0   5      494.18      521.31     39.63 o
  13   0   5      787.27      815.56     34.93 o
  15   0   5      749.97      760.70     20.67 o
  17   0   5     1627.28     1628.38     45.43 o
  19   0   5      110.66      124.42     13.72 o
  21   0   5      285.34      296.12     25.76 o
  23   0   5      211.95      209.84     22.30 o
  25   0   5      251.85      272.03     38.59 o
  27   0   5       92.54       93.93     28.69 o
  29   0   5      205.71      212.62     40.85 o
   0   1   5       21.11       26.93      8.06 o
   1   1   5      455.61      471.14     21.45 o
   2   1   5      330.68      363.23     27.68 o
   3   1   5      810.27      828.47     34.81 o
   4   1   5       25.07       32.57      4.35 o
   5   1   5      568.10      567.48     21.01 o
   6   1   5      379.46      391.44     18.40 o
   7   1   5      428.55      429.38     15.94 o
   8   1   5      136.70      141.30      8.64 o
   9   1   5      516.35      523.59     14.56 o
  10   1   5       87.16       96.22      7.16 o
  11   1   5      292.37      286.14     10.44 o
  12   1   5      136.06      143.20      7.84 o
  13   1   5      474.48      474.47     12.60 o
  14   1   5      106.40      121.82      8.65 o
  15   1   5      764.78      747.30     17.95 o
  16   1   5       23.80       21.13      5.13 o
  17   1   5      120.83      130.69      9.45 o
  18   1   5       28.21       30.51      6.63 o
  19   1   5      164.57      165.44     13.74 o
  20   1   5       47.08       43.87      8.89 o
  21   1   5      242.99      271.78     17.10 o
  22   1   5       59.15       55.06     11.39 o
  23   1   5       83.76       85.24     17.55 o
  24   1   5       22.38       15.47     11.17 o
  25   1   5       71.46       86.96     18.50 o
  26   1   5       22.71       12.51     12.12 o
  27   1   5       31.36       25.08     13.19 o
  28   1   5       32.44       23.88     13.45 o
  29   1   5       55.24       59.11     18.03 o
  30   1   5       10.20       31.20     22.95 o
   0   2   5     1539.45     1514.67     43.23 o
   1   2   5      591.38      549.18     18.79 o
   2   2   5      624.67      617.26     19.84 o
   3   2   5      191.68      189.44     12.20 o
   4   2   5      149.83      138.12     11.30 o
   5   2   5       38.79       37.61      7.19 o
   6   2   5      165.02      176.92     12.43 o
   7   2   5      219.67      212.88     12.53 o
   8   2   5      194.38      205.60     12.56 o
   9   2   5      318.44      312.36     14.49 o
  10   2   5      153.43      176.67     11.82 o
  11   2   5       11.54       12.43      5.16 o
  12   2   5       67.16       76.34      7.63 o
  13   2   5      245.90      247.92     12.86 o
  14   2   5      111.49      119.13     10.54 o
  15   2   5      217.97      217.95     12.77 o
  16   2   5      340.70      333.47     14.92 o
  17   2   5      160.85      158.39     13.69 o
  18   2   5      271.00      266.40     16.39 o
  19   2   5      176.47      165.85     17.70 o
  20   2   5      113.32      107.55     15.56 o
  21   2   5      186.74      164.91     18.11 o
  22   2   5       45.18       39.36     11.60 o
  23   2   5        1.25        0.44      9.14 o
  24   2   5       13.91       12.91     11.58 o
  25   2   5       55.21       40.39     15.41 o
  26   2   5       13.16       11.18     17.43 o
  27   2   5       32.70       12.01     12.40 o
  28   2   5       34.18       36.14     15.77 o
  29   2   5        6.12        6.36     16.80 o
   0   3   5     3491.86     2475.29    732.52 o
   1   3   5      299.44      303.74     15.81 o
   2   3   5      364.91      346.28     24.59 o
   3   3   5      214.73      198.88     13.50 o
   4   3   5      145.84      149.04     12.82 o
   5   3   5       18.53       19.68      6.45 o
   6   3   5      325.14      318.21     19.59 o
   7   3   5       60.26       56.94      8.92 o
   8   3   5      274.49      280.96     15.18 o
   9   3   5       72.78       73.35      9.85 o
  10   3   5      266.07      260.24     14.61 o
  11   3   5       68.95       80.55     12.61 o
  12   3   5      112.81      107.97     14.31 o
  13   3   5       39.82       36.21      7.41 o
  14   3   5      323.78      340.21     17.69 o
  15   3   5       18.96       18.46      6.24 o
  16   3   5      231.56      211.29     16.49 o
  17   3   5        3.50        5.13      6.53 o
  18   3   5      225.03      230.94     17.53 o
  19   3   5       15.11       13.02      7.92 o
  20   3   5      294.30      317.87     19.27 o
  21   3   5        9.44        9.27      9.68 o
  22   3   5       36.19       48.73     13.13 o
  23   3   5       18.94        4.56      9.44 o
  24   3   5       31.82       37.42     15.69 o
  25   3   5       13.49        7.17     11.71 o
  26   3   5       34.88       50.13     18.00 o
   0   4   5      213.88      203.18     31.89 o
   1   4   5       30.94       29.84      7.97 o
   2   4   5       77.79       83.17     13.37 o
   3   4   5       34.06       29.66      7.95 o
   4   4   5      193.66      178.99     15.22 o
   5   4   5       10.89       11.77      6.44 o
   6   4   5      342.98      316.29     20.29 o
   7   4   5       20.43       15.39      7.21 o
   8   4   5      247.73      215.92     26.66 o
   9   4   5       13.18        5.95      6.34 o
  10   4   5      272.34      180.20     38.87 o
  11   4   5        1.37        1.67      6.81 o
  12   4   5      163.40      172.18     21.61 o
  13   4   5       20.41       16.18      8.79 o
  14   4   5      121.22      124.14     16.94 o
  15   4   5       21.06        9.03      8.78 o
  16   4   5       93.10       88.98     13.22 o
  17   4   5       25.13       23.23      8.95 o
  18   4   5       26.25       22.66      8.83 o
  19   4   5       29.41       29.87      9.96 o
  20   4   5       46.77       53.11     11.80 o
  21   4   5        2.10        1.44      9.19 o
  22   4   5       95.11      105.72     18.33 o
  23   4   5        0.41       -3.00      8.73 o
  24   4   5       70.56       73.83     31.30 o
   0   5   5       57.31       50.81     14.99 o
   1   5   5        2.82        1.34      6.46 o
   2   5   5       20.79       10.53      7.58 o
   3   5   5       32.79       34.93      9.55 o
   4   5   5       65.16       75.99     12.53 o
   5   5   5      110.20      120.76     14.89 o
   6   5   5      330.23      328.03     20.19 o
   7   5   5      104.10       86.28     13.14 o
   8   5   5       54.92       57.17     13.44 o
   9   5   5       33.56       38.61     12.06 o
  10   5   5       49.98       27.15     10.57 o
  11   5   5       31.31       29.18     11.04 o
  12   5   5       92.85       76.56     19.04 o
  13   5   5       34.34       22.89     13.60 o
  14   5   5      138.55      117.33     17.86 o
  15   5   5        7.29        1.36      8.84 o
  16   5   5       10.77        5.68      9.87 o
  17   5   5       12.82       15.76     10.73 o
  18   5   5        8.42        4.59      9.88 o
  19   5   5       17.37       13.96     13.68 o
  20   5   5       34.96       40.44     24.62 o
   0   6   5       39.40       33.19     15.60 o
   1   6   5       49.89       53.67     12.38 o
   2   6   5       17.03       15.20      9.56 o
   3   6   5       23.29       13.67      9.14 o
   4   6   5       24.21       25.40     10.25 o
   5   6   5       73.55       77.85     14.26 o
   6   6   5       21.20       26.06     12.00 o
   7   6   5       40.45       36.94     12.94 o
   8   6   5        2.97       -6.55      8.90 o
   9   6   5       16.64       10.57     10.13 o
  10   6   5       12.69       11.32     13.48 o
  11   6   5       18.65       27.80     15.35 o
   0   0   6      374.97      331.53     30.76 o
   2   0   6      120.09       97.53     14.58 o
   4   0   6       80.34       88.14     14.34 o
   6   0   6     1026.27     1109.02     71.28 o
   8   0   6      114.32      121.06     11.60 o
  10   0   6      149.53      189.87     18.06 o
  12   0   6      549.76      600.76     39.90 o
  14   0   6     1005.73     1048.35     37.18 o
  16   0   6      250.77      254.01     21.80 o
  18   0   6      127.70      137.82     15.91 o
  20   0   6      321.71      307.37     42.00 o
   0   1   6      484.54      475.17     26.15 o
   1   1   6      192.81      182.47     13.02 o
   2   1   6      521.53      492.66     18.80 o
   3   1   6       34.38       34.23      7.28 o
   4   1   6      408.64      387.02     16.86 o
   5   1   6      514.99      523.39     19.32 o
   6   1   6      775.17      749.65     22.87 o
   7   1   6      171.41      176.48     12.82 o
   8   1   6      375.32      338.12     15.87 o
   9   1   6      147.08      142.92     10.57 o
  10   1   6      281.30      279.03     12.80 o
  11   1   6       98.52       98.95      9.47 o
  12   1   6      235.77      256.35     12.89 o
  13   1   6       41.51       51.10      7.62 o
  14   1   6       76.21       82.16     10.55 o
  15   1   6      337.71      348.24     16.98 o
  16   1   6      157.46      177.47     14.12 o
  17   1   6      139.07      142.07     13.55 o
  18   1   6      104.47      114.90     13.00 o
  19   1   6      209.22      198.85     18.30 o
  20   1   6       39.13       45.44     11.08 o
  21   1   6        7.42        5.25      7.64 o
  22   1   6      180.12      220.23     24.40 o
  23   1   6       36.99       24.88     12.06 o
  24   1   6       89.49      118.31     20.67 o
  25   1   6       22.10       17.28     12.19 o
  26   1   6       38.77       48.38     15.80 o
  27   1   6       12.00       11.83     19.71 o
  28   1   6       68.16       49.65     25.65 o
   0   2   6     2838.16     2618.27     62.81 o
   1   2   6      518.85      516.84     20.43 o
   2   2   6      192.16      201.20     14.66 o
   3   2   6      221.88      212.27     14.14 o
   4   2   6      268.44      272.40     15.03 o
   5   2   6       68.82       85.17     10.55 o
   6   2   6      184.25      185.24     14.43 o
   7   2   6      171.27      164.24     15.02 o
   8   2   6       48.02       54.65      9.22 o
   9   2   6      196.25      208.38     14.38 o
  10   2   6      110.87      123.09     12.26 o
  11   2   6      142.99      136.34     12.68 o
  12   2   6        3.91        8.89      6.11 o
  13   2   6      116.62      120.44     12.62 o
  14   2   6      173.70      175.54     14.61 o
  15   2   6      195.81      199.32     15.58 o
  16   2   6      102.40      106.09     12.56 o
  17   2   6      137.24      136.60     12.58 o
  18   2   6      104.48      124.18     13.64 o
  19   2   6       94.49       89.02     14.79 o
  20   2   6      122.49      103.56     16.38 o
  21   2   6       80.68       70.59     14.33 o
  22   2   6        0.83        2.65      8.64 o
  23   2   6       36.71       37.79     15.37 o
  24   2   6        8.87        6.57     10.80 o
  25   2   6       25.82       12.08     11.89 o
  26   2   6        7.56       10.62     12.13 o
  27   2   6       24.36       12.45     12.87 o
   0   3   6      102.36       90.78     16.92 o
   1   3   6      498.35      460.78     20.37 o
   2   3   6       40.44       35.05      8.48 o
   3   3   6       34.77       42.75      8.84 o
   4   3   6       12.22       10.36      7.53 o
   5   3   6      106.67      107.94     12.28 o
   6   3   6       60.58       61.52     10.14 o
   7   3   6      220.45      202.35     15.65 o
   8   3   6       87.53       93.89     11.77 o
   9   3   6      377.19      348.34     17.95 o
  10   3   6      140.20      136.29     13.57 o
  11   3   6       16.60       22.53      9.14 o
  12   3   6       86.28      104.11     15.38 o
  13   3   6      170.98      162.69     17.99 o
  14   3   6       15.16       10.82      6.89 o
  15   3   6      130.64      135.32     14.67 o
  16   3   6       32.08       26.55      9.94 o
  17   3   6       89.93       93.12     15.43 o
  18   3   6       21.10       26.74     10.48 o
  19   3   6      114.77      106.74     14.43 o
  20   3   6        7.24       13.58     10.35 o
  21   3   6      101.87       85.31     16.18 o
  22   3   6       31.03       22.69     11.89 o
  23   3   6        4.20        5.77      9.96 o
  24   3   6       31.51       26.58     14.35 o
   0   4   6       52.60       38.38     13.74 o
   1   4   6       93.03       66.22     10.85 o
   2   4   6       52.91       43.84      9.78 o
   3   4   6      257.36      186.30     23.33 o
   4   4   6       42.46       29.57      9.15 o
   5   4   6      130.01      115.90     13.74 o
   6   4   6       20.02       15.19      7.74 o
   7   4   6      189.45      162.53     31.28 o
   8   4   6       61.23       67.10     11.31 o
   9   4   6      175.10      161.26     21.11 o
  10   4   6       49.28       45.07     12.01 o
  11   4   6       90.59       97.29     15.78 o
  12   4   6       18.64       20.60      9.87 o
  13   4   6       88.28       87.07     14.90 o
  14   4   6       18.68       13.81     10.12 o
  15   4   6      100.68       95.73     15.90 o
  16   4   6        5.79       10.73      9.60 o
  17   4   6       26.74       31.17     11.96 o
  18   4   6       31.69       22.27     11.15 o
  19   4   6       16.82       16.71     11.50 o
  20   4   6        5.72        0.32      9.34 o
  21   4   6       71.59       89.53     22.15 o
  22   4   6        4.85       20.26     24.79 o
   0   5   6       15.03        7.88     11.79 o
   1   5   6       74.61       62.13     12.28 o
   2   5   6        7.69       -0.76      7.14 o
   3   5   6       14.43       24.21      9.77 o
   4   5   6       19.09       17.96      8.68 o
   5   5   6      194.61      199.95     18.87 o
   6   5   6       21.43       24.36      9.75 o
   7   5   6       51.22       36.62     12.11 o
   8   5   6       15.23       16.38     10.72 o
   9   5   6       39.04       40.15     12.49 o
  10   5   6        8.94       10.79      9.93 o
  11   5   6       26.58       22.20     11.74 o
  12   5   6       33.94        7.99     12.88 o
  13   5   6       77.10       96.77     22.00 o
  14   5   6       54.28       41.60     13.43 o
  15   5   6      163.96      171.19     22.14 o
  16   5   6       30.92       35.51     21.99 o
  17   5   6       58.39       80.22     30.41 o
  18   5   6        5.64       18.78     20.48 o
   0   6   6       47.56       27.06     15.35 o
   1   6   6       37.72       32.74     11.50 o
   2   6   6       42.59       21.99     10.52 o
   3   6   6       33.60       33.75     11.91 o
   4   6   6       29.40       27.23     11.30 o
   5   6   6        7.22        3.54     10.26 o
   6   6   6       81.18       42.88     17.57 o
   7   6   6        5.36        3.52     18.40 o
   8   6   6       16.72        3.35     17.00 o
   9   6   6        8.84       26.97     22.47 o
   1   0   7      378.74      355.86     24.73 o
   3   0   7      153.29      176.37     20.44 o
   5   0   7      516.04      489.84     29.22 o
   7   0   7      171.31      184.49     20.93 o
   9   0   7      256.49      236.84     24.72 o
  11   0   7      124.19      133.42     18.49 o
  13   0   7       91.55       92.40     16.31 o
  15   0   7      615.22      567.73     47.80 o
  17   0   7       14.16       -8.05      9.50 o
  19   0   7      302.56      239.98     37.39 o
   0   1   7      206.67      226.19     22.81 o
   1   1   7      514.22      525.90     21.34 o
   2   1   7      333.40      348.72     17.71 o
   3   1   7      372.98      371.11     18.29 o
   4   1   7       76.18       88.89     11.49 o
   5   1   7      169.70      166.37     14.41 o
   6   1   7      306.75      330.40     17.46 o
   7   1   7      166.34      182.02     14.98 o
   8   1   7       59.64       51.88      9.25 o
   9   1   7      137.22      146.07     11.82 o
  10   1   7       26.35       18.39      6.05 o
  11   1   7       52.14       61.42      8.74 o
  12   1   7      114.67      133.23     11.70 o
  13   1   7      137.11      146.37     12.22 o
  14   1   7       47.94       60.15     10.16 o
  15   1   7      289.01      291.84     21.66 o
  16   1   7        7.44        7.47      6.73 o
  17   1   7      317.53      342.54     22.40 o
  18   1   7       28.91       26.18     10.39 o
  19   1   7      145.15      159.80     18.69 o
  20   1   7        0.71       -3.19     13.27 o
  21   1   7      125.34      103.69     28.07 o
   0   2   7      151.60      139.57     23.82 o
   1   2   7      143.07      154.24     14.61 o
   2   2   7       75.92       75.26     11.14 o
   3   2   7       72.21       74.99     10.91 o
   4   2   7       81.83       86.92     11.86 o
   5   2   7       48.40       55.33     10.01 o
   6   2   7      196.83      212.99     16.39 o
   7   2   7      206.43      197.18     15.85 o
   8   2   7      147.26      160.90     14.92 o
   9   2   7      282.69      289.59     17.59 o
  10   2   7      149.25      153.30     14.47 o
  11   2   7       24.14       32.88      7.55 o
  12   2   7      163.94      167.74     15.40 o
  13   2   7      105.97       89.27     12.21 o
  14   2   7      193.12      186.09     16.29 o
  15   2   7       11.95       18.43      7.92 o
  16   2   7       97.85      111.33     13.88 o
  17   2   7       61.76       68.28     11.94 o
  18   2   7       40.89       33.23     22.51 o
  19   2   7       29.03       31.27     14.14 o
  20   2   7       91.60      107.18     21.00 o
  21   2   7       58.14       45.59     16.38 o
  22   2   7       62.41       62.88     21.36 o
  23   2   7        4.28        2.74     11.17 o
  24   2   7       29.84       27.88     21.73 o
  25   2   7       44.84       74.90     28.69 o
   0   3   7      644.65      615.44     50.17 o
   1   3   7        7.44       -0.36      5.59 o
   2   3   7        1.14        1.70      6.20 o
   3   3   7       49.95       54.93     10.60 o
   4   3   7      147.78      136.79     14.87 o
   5   3   7       27.06       22.42      8.26 o
   6   3   7      132.16      152.61     15.34 o
   7   3   7       25.93       29.15      8.69 o
   8   3   7      148.40      145.92     15.23 o
   9   3   7       27.36       31.60      8.88 o
  10   3   7      170.11      159.13     31.73 o
  11   3   7       16.02       18.73      9.77 o
  12   3   7       27.86       35.47     10.90 o
  13   3   7       25.31       23.40      8.71 o
  14   3   7      137.06      130.04     15.23 o
  15   3   7       14.96       17.35      8.89 o
  16   3   7       56.66       57.53     13.46 o
  17   3   7        0.20       -0.21      8.79 o
  18   3   7       35.25       26.15     11.24 o
  19   3   7       14.63       20.23     14.46 o
  20   3   7       64.84       49.54     18.41 o
  21   3   7        6.49        3.12     13.71 o
  22   3   7       20.97       16.95     13.94 o
  23   3   7       12.37      -12.34     21.81 o
   0   4   7      412.15      371.08     30.15 o
   1   4   7       91.08       74.14     12.49 o
   2   4   7      113.79       88.77     13.25 o
   3   4   7        6.13        2.53      7.00 o
   4   4   7      116.46      103.21     14.15 o
   5   4   7       32.37       15.36      8.51 o
   6   4   7      189.26      162.76     22.79 o
   7   4   7       20.74       29.21      9.60 o
   8   4   7       89.32      110.31     21.32 o
   9   4   7        2.31        0.52      8.60 o
  10   4   7       41.56       36.11     12.02 o
  11   4   7       11.86        4.13      9.10 o
  12   4   7       65.20       90.14     20.82 o
  13   4   7       19.66       12.73     10.33 o
  14   4   7       39.28       33.54     12.40 o
  15   4   7        5.88        6.30      9.97 o
  16   4   7       34.78       33.84     12.87 o
  17   4   7       93.06       94.03     17.66 o
  18   4   7       10.48       12.90     11.60 o
  19   4   7       17.21       28.41     21.96 o
   0   5   7       69.84       55.89     17.94 o
   1   5   7       23.74       15.80      9.80 o
   2   5   7       59.28       59.88     13.14 o
   3   5   7        5.32        3.19      8.62 o
   4   5   7       18.13       24.87     10.67 o
   5   5   7       22.08       10.77      9.25 o
   6   5   7       61.30       63.05     15.64 o
   7   5   7       34.54       30.15     12.47 o
   8   5   7        4.66        1.87     10.44 o
   9   5   7       18.03        9.82     11.48 o
  10   5   7       15.41        0.43     10.18 o
  11   5   7       10.00       13.58     11.62 o
  12   5   7       36.46       20.98     22.41 o
   0   0   8      301.07      325.95     37.23 o
   2   0   8      577.33      669.59     51.62 o
   4   0   8       69.75       60.78     14.79 o
   6   0   8      198.34      196.57     23.95 o
   8   0   8       84.75       83.24     16.70 o
  10   0   8       79.56      104.81     19.09 o
  12   0   8       98.69      129.42     20.57 o
  14   0   8       62.35       79.20     25.32 o
  16   0   8      190.52      179.28     36.15 o
  18   0   8      165.81      191.97     37.87 o
  20   0   8       57.59       40.06     21.86 o
   0   1   8      832.93      801.66     40.05 o
   1   1   8       63.85       66.55     11.18 o
   2   1   8      128.35      144.34     15.36 o
   3   1   8        0.18        3.21      5.79 o
   4   1   8       45.03       36.41      8.99 o
   5   1   8       54.65       56.71     10.47 o
   6   1   8      192.66      184.98     16.37 o
   7   1   8        8.08        4.23      6.16 o
   8   1   8      103.18      106.88     13.57 o
   9   1   8       10.76       11.98      7.17 o
  10   1   8       66.41       71.97     11.91 o
  11   1   8       79.91      101.59     13.15 o
  12   1   8       55.61       67.42     11.53 o
  13   1   8       46.12       44.89     12.48 o
  14   1   8      152.60      135.54     18.11 o
  15   1   8      153.47      147.64     18.68 o
  16   1   8       89.11       78.21     19.34 o
  17   1   8       13.31        5.40     10.42 o
  18   1   8       84.27       87.99     19.97 o
  19   1   8       37.88       43.10     16.08 o
  20   1   8      110.26       80.42     27.41 o
  21   1   8       10.47        9.71     17.71 o
   0   2   8      217.04      205.69     24.99 o
   1   2   8       99.01      100.29     13.49 o
   2   2   8       15.50       13.98      7.24 o
   3   2   8      112.78      121.00     14.38 o
   4   2   8       70.36       78.49     12.29 o
   5   2   8      209.43      217.66     18.30 o
   6   2   8       68.67       63.99     11.58 o
   7   2   8      158.96      162.54     16.29 o
   8   2   8       96.84       99.35     13.30 o
   9   2   8       90.97       95.54     13.41 o
  10   2   8      105.73       88.73     12.94 o
  11   2   8       21.33       28.08      8.78 o
  12   2   8       27.88       33.46      9.51 o
  13   2   8       53.47       50.59     11.08 o
  14   2   8       21.91       12.33      8.07 o
  15   2   8       44.69       43.94     10.61 o
  16   2   8       37.26       35.05     12.09 o
  17   2   8       33.05       36.14     16.70 o
  18   2   8       55.45       47.99     24.01 o
  19   2   8        6.24       13.15     18.45 o
  20   2   8       17.88       12.80     19.33 o
  21   2   8       19.73       12.83     16.77 o
  22   2   8       20.92       11.61     19.71 o
   0   3   8       32.18       30.71     13.61 o
   1   3   8       38.61       38.96     10.05 o
   2   3   8        4.40        0.76      6.83 o
   3   3   8      120.15      139.36     15.96 o
   4   3   8       30.39       27.32      9.44 o
   5   3   8       87.33      102.85     14.35 o
   6   3   8       43.12       40.78     10.41 o
   7   3   8      155.68      155.06     16.79 o
   8   3   8       23.07       25.28      9.33 o
   9   3   8      158.71      151.73     19.64 o
  10   3   8       10.01        1.17      8.43 o
  11   3   8       49.43       49.11     13.94 o
  12   3   8       21.58       17.13      8.74 o
  13   3   8      124.30      116.88     15.25 o
  14   3   8       12.78       16.95      9.22 o
  15   3   8       29.59       18.36      9.55 o
  16   3   8        9.63       13.39     10.86 o
  17   3   8       54.15       60.89     15.48 o
  18   3   8       13.66        3.17     12.90 o
  19   3   8        0.49        4.83     13.74 o
  20   3   8        4.85       14.77     20.03 o
   0   4   8       65.94       36.70     15.21 o
   1   4   8       95.26       79.43     13.69 o
   2   4   8        2.22        3.97      7.99 o
   3   4   8       17.15       11.94      9.19 o
   4   4   8        1.96       -0.02      8.16 o
   5   4   8       56.36       41.32     11.59 o
   6   4   8       12.79       11.73      9.07 o
   7   4   8       42.00       39.65     13.36 o
   8   4   8        8.92       11.15     10.08 o
   9   4   8       43.52       36.87     12.96 o
  10   4   8        5.76       15.93     11.13 o
  11   4   8       30.82       25.80     12.35 o
  12   4   8       11.07        5.59     10.21 o
  13   4   8      101.03       89.28     15.03 o
  14   4   8       17.18       15.97     13.43 o
  15   4   8      128.17      147.55     25.43 o
  16   4   8        8.47        9.75     19.70 o
   0   5   8       57.39       37.40     17.33 o
   1   5   8       88.00       65.59     14.82 o
   2   5   8        8.25       11.20     10.12 o
   3   5   8       60.56       26.09     13.10 o
   4   5   8        4.89       -1.14     10.82 o
   5   5   8       32.21       45.85     25.67 o
   6   5   8        6.49        2.71     19.13 o
   7   5   8        7.67       -3.98     17.54 o
   8   5   8       14.91       -3.37     18.10 o
   1   0   9      594.11      613.37     38.50 o
   3   0   9      283.64      286.67     29.93 o
   5   0   9       51.36       54.15     16.02 o
   7   0   9       55.06       63.11     20.60 o
   9   0   9       38.14       34.49     13.58 o
  11   0   9       69.45       75.27     18.68 o
  13   0   9        5.23        8.12     15.86 o
  15   0   9      113.90      110.13     31.48 o
  17   0   9       56.50       28.48     21.31 o
  19   0   9       83.05       49.64     25.70 o
   0   1   9       33.51       50.08     15.81 o
   1   1   9       82.19       71.76     12.68 o
   2   1   9       92.89       84.88     13.35 o
   3   1   9        9.50        8.71      7.77 o
   4   1   9        5.09       -0.19      7.01 o
   5   1   9       57.40       43.24     10.58 o
   6   1   9       30.32       31.78      9.39 o
   7   1   9      106.52      130.27     16.06 o
   8   1   9       14.35       15.50      8.66 o
   9   1   9      150.72      178.31     18.05 o
  10   1   9       16.76       12.22      8.42 o
  11   1   9       38.00       32.88     10.21 o
  12   1   9       21.84       22.88     10.93 o
  13   1   9       59.19       54.35     14.36 o
  14   1   9       20.17       20.66     10.95 o
  15   1   9       98.67      128.52     24.13 o
  16   1   9       13.39       25.67     14.17 o
  17   1   9       10.93       21.38     14.35 o
  18   1   9        5.43        5.30     13.23 o
  19   1   9       85.74       71.69     24.98 o
  20   1   9        5.05        0.94     18.26 o
   0   2   9       45.75       31.88     14.05 o
   1   2   9        7.17       13.05      8.36 o
   2   2   9        8.18       10.49      7.97 o
   3   2   9       42.62       54.14     11.68 o
   4   2   9       54.48       53.75     11.97 o
   5   2   9       10.62        8.82      7.82 o
   6   2   9      132.25      129.20     15.94 o
   7   2   9       27.81       26.74      9.65 o
   8   2   9       31.76       25.23      9.79 o
   9   2   9       39.56       25.55      9.61 o
  10   2   9       40.00       41.53     12.96 o
  11   2   9       10.67       11.68     10.58 o
  12   2   9       31.45       28.97     11.82 o
  13   2   9       64.51       54.21     14.05 o
  14   2   9       82.00       81.03     16.37 o
  15   2   9       37.59       29.33     12.42 o
  16   2   9        8.09        9.69     12.33 o
  17   2   9       91.90       90.64     22.27 o
  18   2   9       19.18       25.87     21.22 o
   0   3   9       42.46       35.39     14.51 o
   1   3   9        9.87       10.78      8.50 o
   2   3   9       20.82       29.30     10.26 o
   3   3   9       10.63       15.76      9.49 o
   4   3   9      102.59       89.95     14.56 o
   5   3   9       40.29       51.20     12.07 o
   6   3   9      101.48      104.50     15.67 o
   7   3   9       18.92       13.38      9.16 o
   8   3   9       65.68       76.80     16.63 o
   9   3   9       12.89       11.91     10.52 o
  10   3   9       36.68       52.52     14.43 o
  11   3   9        0.94       -2.60      9.38 o
  12   3   9       58.54       59.29     14.86 o
  13   3   9        5.23        1.09     10.70 o
  14   3   9       35.62       61.29     18.39 o
  15   3   9        1.07       -3.38     12.76 o
   0   4   9      161.99      112.60     23.35 o
   1   4   9       12.36       11.28      9.04 o
   2   4   9       20.98       18.81      9.90 o
   3   4   9        3.20        4.52      8.82 o
   4   4   9       26.92       24.96     10.72 o
   5   4   9        9.71        1.34      8.53 o
   6   4   9       43.58       28.68     13.33 o
   7   4   9        7.99       11.41     13.99 o
   8   4   9       23.65       33.93     22.42 o
   9   4   9        7.75        7.19     19.45 o
   0   0  10      460.25      362.75     50.73 o
   2   0  10       41.90       19.37     18.38 o
   4   0  10        0.75        3.20     11.27 o
   6   0  10       46.97       29.01     14.54 o
   8   0  10       76.58       70.75     19.72 o
  10   0  10       55.07       42.81     16.89 o
  12   0  10      101.12       69.52     27.44 o
  14   0  10       33.08       25.53     21.18 o
   0   1  10      159.79      145.07     35.90 o
   1   1  10       35.72       24.95     10.38 o
   2   1  10       48.89       55.73     12.70 o
   3   1  10       21.07       13.86      9.51 o
   4   1  10       41.96       29.75     10.98 o
   5   1  10        5.76        3.42      8.37 o
   6   1  10       53.87       53.91     12.28 o
   7   1  10       13.09        8.93      9.41 o
   8   1  10       30.59       39.00     11.40 o
   9   1  10       13.79       11.46      9.68 o
  10   1  10       32.00       33.56     11.16 o
  11   1  10        3.52        1.20      9.97 o
  12   1  10       11.20       23.76     12.05 o
  13   1  10        9.03       -1.60      9.51 o
  14   1  10       27.66       14.79     21.05 o
  15   1  10       19.41       18.51     21.88 o
   0   2  10       22.13       25.97     15.32 o
   1   2  10       18.59       25.26     10.49 o
   2   2  10        6.08        6.82      8.72 o
   3   2  10       22.56       26.39     10.61 o
   4   2  10       50.79       63.70     12.86 o
   5   2  10       44.95       36.79     11.70 o
   6   2  10       55.83       58.78     13.20 o
   7   2  10       29.80       35.52     11.28 o
   8   2  10       48.07       44.50     11.98 o
   9   2  10       18.90       23.77     12.25 o
  10   2  10       18.68       15.62     11.52 o
  11   2  10       12.34        3.33     12.69 o
  12   2  10       23.25       16.10     14.37 o
  13   2  10       28.52       12.22     18.77 o
   0   3  10        7.54       12.06     13.36 o
   1   3  10       12.11       18.14     10.02 o
   2   3  10        0.66        5.66      8.97 o
   3   3  10       40.44       35.57     11.79 o
   4   3  10        1.96       -6.67      8.52 o
   5   3  10       46.70       31.32     12.76 o
   6   3  10        4.40       35.72     21.81 o
   1   0  11       25.48       22.55     15.57 o
   3   0  11       39.68       23.61     15.59 o
   5   0  11       13.53       17.88     21.52 o
   7   0  11       52.92       64.57     28.90 o
   9   0  11       73.02       72.97     30.15 o
   0   1  11       76.58       50.53     25.74 o
   1   1  11       29.27       21.94     17.17 o
   2   1  11       52.51       43.78     18.39 o
   3   1  11       31.11       47.29     27.69 o
   4   1  11        8.62       16.09     22.56 o
   5   1  11       18.93       17.55     15.63 o
   6   1  11        5.95       -2.44     17.76 o
   7   1  11       31.47       16.21     22.91 o
   8   1  11        4.73       11.95     21.98 o
 
